# Supplementary material for: Population size and self-reported characteristics and sexual preferences of men-who-have-sex-with-men (MSM) in Germany based on social network data
Source: PLoS One. 2019 Feb 14;14(2):e0212175. doi: 10.1371/journal.pone.0212175 (PMC6375596; doi:10.1371/journal.pone.0212175)
Supplement: S1 File. Dataset — (CSV) [file pone.0212175.s001.csv]

AREA	AGE	SEXUAL_IDENTITY	PREFERRED_POSITION	SAFER_SEX	NUMBER_PROFILES
BB	18 to 20	no entry	versatile	never	0
BER	18 to 20	bisexual	more top	never	0
BER	18 to 20	transsexual	top only	never	0
HE	18 to 20	no entry	only bottom	needs discussion	4
MV	18 to 20	no entry	versatile	needs discussion	2
RP	18 to 20	bisexual	more bottom	never	0
SH	18 to 20	no entry	more bottom	no entry	3
NS	20 to 22	no entry	top only	no entry	6
SX	20 to 22	gay	top only	always	22
HB	22 to 24	bisexual	versatile	never	0
MV	22 to 24	no entry	only bottom	always	2
BB	24 to 26	gay	more top	no entry	1
BW	24 to 26	gay	no anal intercourse	never	0
BY	24 to 26	transsexual	more top	no entry	0
HB	24 to 26	bisexual	top only	always	10
HB	24 to 26	transsexual	top only	no entry	0
HE	24 to 26	no entry	top only	needs discussion	4
SA	24 to 26	bisexual	only bottom	needs discussion	9
SH	24 to 26	bisexual	only bottom	no entry	4
SL	24 to 26	bisexual	versatile	no entry	7
SL	24 to 26	bisexual	only bottom	needs discussion	3
SL	24 to 26	gay	no entry	needs discussion	0
BB	26 to 28	no entry	versatile	never	0
BB	26 to 28	transsexual	no entry	always	0
HB	26 to 28	no entry	only bottom	never	1
MV	26 to 28	no entry	top only	needs discussion	3
MV	26 to 28	no entry	only bottom	never	0
SL	26 to 28	gay	top only	no entry	2
SL	26 to 28	no entry	versatile	needs discussion	4
BB	28 to 30	gay	versatile	needs discussion	19
BER	28 to 30	gay	more top	no entry	41
HB	28 to 30	transsexual	top only	no entry	0
SA	28 to 30	gay	versatile	needs discussion	21
BER	30 to 32	bisexual	versatile	always	262
NS	30 to 32	gay	only bottom	needs discussion	28
SA	30 to 32	transsexual	more bottom	always	0
SH	30 to 32	bisexual	only bottom	no entry	5
SH	30 to 32	gay	more bottom	never	0
BER	32 to 34	bisexual	only bottom	always	63
HB	32 to 34	no entry	no entry	always	9
HE	32 to 34	no entry	only bottom	never	2
SA	32 to 34	transsexual	no entry	never	0
HE	34 to 36	transsexual	no anal intercourse	needs discussion	0
SA	34 to 36	bisexual	only bottom	no entry	3
SL	34 to 36	no entry	more bottom	always	6
SX	34 to 36	no entry	versatile	needs discussion	12
BB	36 to 38	transsexual	no entry	always	0
HB	36 to 38	no entry	more bottom	no entry	2
MV	36 to 38	bisexual	top only	no entry	2
NS	36 to 38	transsexual	only bottom	needs discussion	2
SH	36 to 38	transsexual	more top	no entry	0
SL	36 to 38	transsexual	more bottom	never	0
BW	38 to 40	gay	no anal intercourse	never	0
HH	38 to 40	bisexual	more bottom	always	25
HH	38 to 40	transsexual	versatile	always	4
NS	38 to 40	transsexual	more bottom	never	0
SL	38 to 40	bisexual	only bottom	no entry	2
SL	38 to 40	no entry	more top	never	0
BER	40 to 42	bisexual	more bottom	always	43
HE	40 to 42	transsexual	versatile	no entry	1
NW	40 to 42	gay	top only	no entry	52
SX	40 to 42	no entry	only bottom	needs discussion	6
BER	42 to 44	no entry	more top	always	27
HB	42 to 44	bisexual	no anal intercourse	needs discussion	0
HB	42 to 44	no entry	more bottom	never	0
HB	42 to 44	no entry	only bottom	no entry	2
NS	42 to 44	bisexual	no entry	no entry	43
BB	44 to 46	transsexual	top only	never	0
BER	44 to 46	no entry	no entry	needs discussion	4
BW	44 to 46	transsexual	versatile	always	0
SA	44 to 46	bisexual	only bottom	no entry	5
BB	46 to 48	transsexual	only bottom	always	0
BW	46 to 48	gay	more top	no entry	18
BW	46 to 48	no entry	no entry	no entry	100
MV	46 to 48	no entry	no entry	no entry	11
MV	46 to 48	transsexual	no entry	needs discussion	0
RP	46 to 48	no entry	top only	never	0
BER	48 to 53	gay	more bottom	no entry	85
BY	48 to 53	gay	top only	no entry	62
HE	48 to 53	bisexual	versatile	needs discussion	82
NS	48 to 53	no entry	no anal intercourse	needs discussion	2
NS	48 to 53	transsexual	only bottom	needs discussion	5
RP	48 to 53	gay	no entry	never	0
SH	48 to 53	gay	no anal intercourse	no entry	2
BW	53 to 56	no entry	versatile	always	33
HB	53 to 56	gay	versatile	always	32
MV	53 to 56	bisexual	more bottom	never	0
NW	53 to 56	gay	no anal intercourse	needs discussion	8
NW	56 to 60	transsexual	versatile	never	0
RP	56 to 60	bisexual	no entry	no entry	8
SL	56 to 60	no entry	no entry	never	0
BER	60 to 65	transsexual	only bottom	never	0
BW	60 to 65	no entry	no entry	no entry	26
BY	60 to 65	bisexual	more bottom	never	2
HB	60 to 65	gay	no anal intercourse	no entry	2
HE	60 to 65	transsexual	more bottom	needs discussion	1
RP	60 to 65	bisexual	no anal intercourse	no entry	3
SA	60 to 65	no entry	no anal intercourse	needs discussion	0
BW	65 to 75	no entry	versatile	needs discussion	1
SX	65 to 75	gay	versatile	always	12
BB	18 to 20	bisexual	versatile	always	12
BB	18 to 20	bisexual	versatile	no entry	1
BB	18 to 20	bisexual	versatile	needs discussion	15
BB	18 to 20	bisexual	versatile	never	0
BB	18 to 20	bisexual	more top	always	2
BB	18 to 20	bisexual	more top	no entry	0
BB	18 to 20	bisexual	more top	needs discussion	3
BB	18 to 20	bisexual	more top	never	0
BB	18 to 20	bisexual	more bottom	always	1
BB	18 to 20	bisexual	more bottom	no entry	2
BB	18 to 20	bisexual	more bottom	needs discussion	4
BB	18 to 20	bisexual	more bottom	never	0
BB	18 to 20	bisexual	no entry	always	2
BB	18 to 20	bisexual	no entry	no entry	13
BB	18 to 20	bisexual	no entry	needs discussion	2
BB	18 to 20	bisexual	no entry	never	0
BB	18 to 20	bisexual	no anal intercourse	always	0
BB	18 to 20	bisexual	no anal intercourse	no entry	0
BB	18 to 20	bisexual	no anal intercourse	needs discussion	0
BB	18 to 20	bisexual	no anal intercourse	never	0
BB	18 to 20	bisexual	top only	always	2
BB	18 to 20	bisexual	top only	no entry	1
BB	18 to 20	bisexual	top only	needs discussion	3
BB	18 to 20	bisexual	top only	never	0
BB	18 to 20	bisexual	only bottom	always	2
BB	18 to 20	bisexual	only bottom	no entry	1
BB	18 to 20	bisexual	only bottom	needs discussion	5
BB	18 to 20	bisexual	only bottom	never	0
BB	18 to 20	gay	versatile	always	25
BB	18 to 20	gay	versatile	no entry	8
BB	18 to 20	gay	versatile	needs discussion	4
BB	18 to 20	gay	versatile	never	0
BB	18 to 20	gay	more top	always	6
BB	18 to 20	gay	more top	no entry	1
BB	18 to 20	gay	more top	needs discussion	3
BB	18 to 20	gay	more top	never	0
BB	18 to 20	gay	more bottom	always	4
BB	18 to 20	gay	more bottom	no entry	4
BB	18 to 20	gay	more bottom	needs discussion	3
BB	18 to 20	gay	more bottom	never	0
BB	18 to 20	gay	no entry	always	4
BB	18 to 20	gay	no entry	no entry	22
BB	18 to 20	gay	no entry	needs discussion	3
BB	18 to 20	gay	no entry	never	0
BB	18 to 20	gay	no anal intercourse	always	0
BB	18 to 20	gay	no anal intercourse	no entry	0
BB	18 to 20	gay	no anal intercourse	needs discussion	0
BB	18 to 20	gay	no anal intercourse	never	0
BB	18 to 20	gay	top only	always	11
BB	18 to 20	gay	top only	no entry	0
BB	18 to 20	gay	top only	needs discussion	3
BB	18 to 20	gay	top only	never	2
BB	18 to 20	gay	only bottom	always	8
BB	18 to 20	gay	only bottom	no entry	3
BB	18 to 20	gay	only bottom	needs discussion	4
BB	18 to 20	gay	only bottom	never	0
BB	18 to 20	no entry	versatile	always	1
BB	18 to 20	no entry	versatile	no entry	1
BB	18 to 20	no entry	versatile	needs discussion	1
BB	18 to 20	no entry	more top	always	2
BB	18 to 20	no entry	more top	no entry	0
BB	18 to 20	no entry	more top	needs discussion	0
BB	18 to 20	no entry	more top	never	0
BB	18 to 20	no entry	more bottom	always	1
BB	18 to 20	no entry	more bottom	no entry	0
BB	18 to 20	no entry	more bottom	needs discussion	2
BB	18 to 20	no entry	more bottom	never	0
BB	18 to 20	no entry	no entry	always	3
BB	18 to 20	no entry	no entry	no entry	44
BB	18 to 20	no entry	no entry	needs discussion	0
BB	18 to 20	no entry	no entry	never	1
BB	18 to 20	no entry	no anal intercourse	always	0
BB	18 to 20	no entry	no anal intercourse	no entry	0
BB	18 to 20	no entry	no anal intercourse	needs discussion	0
BB	18 to 20	no entry	no anal intercourse	never	0
BB	18 to 20	no entry	top only	always	1
BB	18 to 20	no entry	top only	no entry	0
BB	18 to 20	no entry	top only	needs discussion	0
BB	18 to 20	no entry	top only	never	0
BB	18 to 20	no entry	only bottom	always	2
BB	18 to 20	no entry	only bottom	no entry	0
BB	18 to 20	no entry	only bottom	needs discussion	1
BB	18 to 20	no entry	only bottom	never	0
BB	18 to 20	transsexual	versatile	always	0
BB	18 to 20	transsexual	versatile	no entry	0
BB	18 to 20	transsexual	versatile	needs discussion	0
BB	18 to 20	transsexual	versatile	never	0
BB	18 to 20	transsexual	more top	always	0
BB	18 to 20	transsexual	more top	no entry	0
BB	18 to 20	transsexual	more top	needs discussion	0
BB	18 to 20	transsexual	more top	never	0
BB	18 to 20	transsexual	more bottom	always	0
BB	18 to 20	transsexual	more bottom	no entry	0
BB	18 to 20	transsexual	more bottom	needs discussion	0
BB	18 to 20	transsexual	more bottom	never	0
BB	18 to 20	transsexual	no entry	always	1
BB	18 to 20	transsexual	no entry	no entry	3
BB	18 to 20	transsexual	no entry	needs discussion	0
BB	18 to 20	transsexual	no entry	never	0
BB	18 to 20	transsexual	no anal intercourse	always	0
BB	18 to 20	transsexual	no anal intercourse	no entry	0
BB	18 to 20	transsexual	no anal intercourse	needs discussion	0
BB	18 to 20	transsexual	no anal intercourse	never	0
BB	18 to 20	transsexual	top only	always	0
BB	18 to 20	transsexual	top only	no entry	0
BB	18 to 20	transsexual	top only	needs discussion	0
BB	18 to 20	transsexual	top only	never	0
BB	18 to 20	transsexual	only bottom	always	0
BB	18 to 20	transsexual	only bottom	no entry	0
BB	18 to 20	transsexual	only bottom	needs discussion	0
BB	18 to 20	transsexual	only bottom	never	0
BER	18 to 20	bisexual	versatile	always	78
BER	18 to 20	bisexual	versatile	no entry	24
BER	18 to 20	bisexual	versatile	needs discussion	37
BER	18 to 20	bisexual	versatile	never	1
BER	18 to 20	bisexual	more top	always	29
BER	18 to 20	bisexual	more top	no entry	11
BER	18 to 20	bisexual	more top	needs discussion	9
BER	18 to 20	bisexual	more bottom	always	24
BER	18 to 20	bisexual	more bottom	no entry	6
BER	18 to 20	bisexual	more bottom	needs discussion	8
BER	18 to 20	bisexual	more bottom	never	1
BER	18 to 20	bisexual	no entry	always	22
BER	18 to 20	bisexual	no entry	no entry	50
BER	18 to 20	bisexual	no entry	needs discussion	6
BER	18 to 20	bisexual	no entry	never	0
BER	18 to 20	bisexual	no anal intercourse	always	4
BER	18 to 20	bisexual	no anal intercourse	no entry	3
BER	18 to 20	bisexual	no anal intercourse	needs discussion	2
BER	18 to 20	bisexual	no anal intercourse	never	0
BER	18 to 20	bisexual	top only	always	19
BER	18 to 20	bisexual	top only	no entry	7
BER	18 to 20	bisexual	top only	needs discussion	9
BER	18 to 20	bisexual	top only	never	0
BER	18 to 20	bisexual	only bottom	always	20
BER	18 to 20	bisexual	only bottom	no entry	4
BER	18 to 20	bisexual	only bottom	needs discussion	5
BER	18 to 20	bisexual	only bottom	never	0
BER	18 to 20	gay	versatile	always	135
BER	18 to 20	gay	versatile	no entry	46
BER	18 to 20	gay	versatile	needs discussion	53
BER	18 to 20	gay	versatile	never	4
BER	18 to 20	gay	more top	always	24
BER	18 to 20	gay	more top	no entry	7
BER	18 to 20	gay	more top	needs discussion	11
BER	18 to 20	gay	more top	never	0
BER	18 to 20	gay	more bottom	always	76
BER	18 to 20	gay	more bottom	no entry	27
BER	18 to 20	gay	more bottom	needs discussion	19
BER	18 to 20	gay	more bottom	never	2
BER	18 to 20	gay	no entry	always	69
BER	18 to 20	gay	no entry	no entry	87
BER	18 to 20	gay	no entry	needs discussion	11
BER	18 to 20	gay	no entry	never	0
BER	18 to 20	gay	no anal intercourse	always	8
BER	18 to 20	gay	no anal intercourse	no entry	1
BER	18 to 20	gay	no anal intercourse	needs discussion	1
BER	18 to 20	gay	no anal intercourse	never	1
BER	18 to 20	gay	top only	always	26
BER	18 to 20	gay	top only	no entry	8
BER	18 to 20	gay	top only	needs discussion	20
BER	18 to 20	gay	top only	never	2
BER	18 to 20	gay	only bottom	always	77
BER	18 to 20	gay	only bottom	no entry	30
BER	18 to 20	gay	only bottom	needs discussion	40
BER	18 to 20	gay	only bottom	never	7
BER	18 to 20	no entry	versatile	always	18
BER	18 to 20	no entry	versatile	no entry	26
BER	18 to 20	no entry	versatile	needs discussion	8
BER	18 to 20	no entry	versatile	never	2
BER	18 to 20	no entry	more top	always	9
BER	18 to 20	no entry	more top	no entry	3
BER	18 to 20	no entry	more top	needs discussion	1
BER	18 to 20	no entry	more top	never	0
BER	18 to 20	no entry	more bottom	always	7
BER	18 to 20	no entry	more bottom	no entry	13
BER	18 to 20	no entry	more bottom	needs discussion	4
BER	18 to 20	no entry	more bottom	never	1
BER	18 to 20	no entry	no entry	always	30
BER	18 to 20	no entry	no entry	no entry	338
BER	18 to 20	no entry	no entry	needs discussion	8
BER	18 to 20	no entry	no entry	never	0
BER	18 to 20	no entry	no anal intercourse	always	0
BER	18 to 20	no entry	no anal intercourse	no entry	1
BER	18 to 20	no entry	no anal intercourse	needs discussion	0
BER	18 to 20	no entry	no anal intercourse	never	0
BER	18 to 20	no entry	top only	always	6
BER	18 to 20	no entry	top only	no entry	7
BER	18 to 20	no entry	top only	needs discussion	2
BER	18 to 20	no entry	top only	never	1
BER	18 to 20	no entry	only bottom	always	16
BER	18 to 20	no entry	only bottom	no entry	13
BER	18 to 20	no entry	only bottom	needs discussion	8
BER	18 to 20	no entry	only bottom	never	0
BER	18 to 20	transsexual	versatile	always	2
BER	18 to 20	transsexual	versatile	no entry	2
BER	18 to 20	transsexual	versatile	needs discussion	0
BER	18 to 20	transsexual	versatile	never	0
BER	18 to 20	transsexual	more top	always	0
BER	18 to 20	transsexual	more top	no entry	0
BER	18 to 20	transsexual	more top	needs discussion	0
BER	18 to 20	transsexual	more top	never	1
BER	18 to 20	transsexual	more bottom	always	1
BER	18 to 20	transsexual	more bottom	no entry	0
BER	18 to 20	transsexual	more bottom	needs discussion	0
BER	18 to 20	transsexual	more bottom	never	0
BER	18 to 20	transsexual	no entry	always	4
BER	18 to 20	transsexual	no entry	no entry	3
BER	18 to 20	transsexual	no entry	needs discussion	0
BER	18 to 20	transsexual	no entry	never	0
BER	18 to 20	transsexual	no anal intercourse	always	0
BER	18 to 20	transsexual	no anal intercourse	no entry	0
BER	18 to 20	transsexual	no anal intercourse	needs discussion	0
BER	18 to 20	transsexual	no anal intercourse	never	0
BER	18 to 20	transsexual	top only	always	2
BER	18 to 20	transsexual	top only	no entry	0
BER	18 to 20	transsexual	top only	needs discussion	0
BER	18 to 20	transsexual	only bottom	always	1
BER	18 to 20	transsexual	only bottom	no entry	2
BER	18 to 20	transsexual	only bottom	needs discussion	6
BER	18 to 20	transsexual	only bottom	never	0
BW	18 to 20	bisexual	versatile	always	112
BW	18 to 20	bisexual	versatile	no entry	50
BW	18 to 20	bisexual	versatile	needs discussion	53
BW	18 to 20	bisexual	versatile	never	1
BW	18 to 20	bisexual	more top	always	33
BW	18 to 20	bisexual	more top	no entry	20
BW	18 to 20	bisexual	more top	needs discussion	11
BW	18 to 20	bisexual	more top	never	0
BW	18 to 20	bisexual	more bottom	always	44
BW	18 to 20	bisexual	more bottom	no entry	17
BW	18 to 20	bisexual	more bottom	needs discussion	21
BW	18 to 20	bisexual	more bottom	never	0
BW	18 to 20	bisexual	no entry	always	48
BW	18 to 20	bisexual	no entry	no entry	95
BW	18 to 20	bisexual	no entry	needs discussion	10
BW	18 to 20	bisexual	no entry	never	0
BW	18 to 20	bisexual	no anal intercourse	always	3
BW	18 to 20	bisexual	no anal intercourse	no entry	4
BW	18 to 20	bisexual	no anal intercourse	needs discussion	0
BW	18 to 20	bisexual	no anal intercourse	never	0
BW	18 to 20	bisexual	top only	always	20
BW	18 to 20	bisexual	top only	no entry	9
BW	18 to 20	bisexual	top only	needs discussion	8
BW	18 to 20	bisexual	top only	never	0
BW	18 to 20	bisexual	only bottom	always	19
BW	18 to 20	bisexual	only bottom	no entry	4
BW	18 to 20	bisexual	only bottom	needs discussion	18
BW	18 to 20	bisexual	only bottom	never	2
BW	18 to 20	gay	versatile	always	156
BW	18 to 20	gay	versatile	no entry	56
BW	18 to 20	gay	versatile	needs discussion	53
BW	18 to 20	gay	versatile	never	2
BW	18 to 20	gay	more top	always	19
BW	18 to 20	gay	more top	no entry	7
BW	18 to 20	gay	more top	needs discussion	6
BW	18 to 20	gay	more top	never	0
BW	18 to 20	gay	more bottom	always	76
BW	18 to 20	gay	more bottom	no entry	20
BW	18 to 20	gay	more bottom	needs discussion	17
BW	18 to 20	gay	more bottom	never	2
BW	18 to 20	gay	no entry	always	90
BW	18 to 20	gay	no entry	no entry	117
BW	18 to 20	gay	no entry	needs discussion	6
BW	18 to 20	gay	no entry	never	1
BW	18 to 20	gay	no anal intercourse	always	5
BW	18 to 20	gay	no anal intercourse	no entry	0
BW	18 to 20	gay	no anal intercourse	needs discussion	0
BW	18 to 20	gay	no anal intercourse	never	0
BW	18 to 20	gay	top only	always	20
BW	18 to 20	gay	top only	no entry	9
BW	18 to 20	gay	top only	needs discussion	8
BW	18 to 20	gay	top only	never	0
BW	18 to 20	gay	only bottom	always	57
BW	18 to 20	gay	only bottom	no entry	20
BW	18 to 20	gay	only bottom	needs discussion	13
BW	18 to 20	gay	only bottom	never	2
BW	18 to 20	no entry	versatile	always	34
BW	18 to 20	no entry	versatile	no entry	18
BW	18 to 20	no entry	versatile	needs discussion	8
BW	18 to 20	no entry	versatile	never	2
BW	18 to 20	no entry	more top	always	8
BW	18 to 20	no entry	more top	no entry	6
BW	18 to 20	no entry	more top	needs discussion	1
BW	18 to 20	no entry	more top	never	0
BW	18 to 20	no entry	more bottom	always	17
BW	18 to 20	no entry	more bottom	no entry	11
BW	18 to 20	no entry	more bottom	needs discussion	9
BW	18 to 20	no entry	more bottom	never	0
BW	18 to 20	no entry	no entry	always	38
BW	18 to 20	no entry	no entry	no entry	503
BW	18 to 20	no entry	no entry	needs discussion	9
BW	18 to 20	no entry	no entry	never	2
BW	18 to 20	no entry	no anal intercourse	always	1
BW	18 to 20	no entry	no anal intercourse	no entry	0
BW	18 to 20	no entry	no anal intercourse	needs discussion	0
BW	18 to 20	no entry	no anal intercourse	never	0
BW	18 to 20	no entry	top only	always	9
BW	18 to 20	no entry	top only	no entry	8
BW	18 to 20	no entry	top only	needs discussion	3
BW	18 to 20	no entry	top only	never	1
BW	18 to 20	no entry	only bottom	always	11
BW	18 to 20	no entry	only bottom	no entry	11
BW	18 to 20	no entry	only bottom	needs discussion	10
BW	18 to 20	no entry	only bottom	never	0
BW	18 to 20	transsexual	versatile	always	1
BW	18 to 20	transsexual	versatile	no entry	0
BW	18 to 20	transsexual	versatile	needs discussion	0
BW	18 to 20	transsexual	versatile	never	0
BW	18 to 20	transsexual	more top	always	0
BW	18 to 20	transsexual	more top	no entry	0
BW	18 to 20	transsexual	more top	needs discussion	0
BW	18 to 20	transsexual	more top	never	0
BW	18 to 20	transsexual	more bottom	always	1
BW	18 to 20	transsexual	more bottom	no entry	0
BW	18 to 20	transsexual	more bottom	needs discussion	1
BW	18 to 20	transsexual	more bottom	never	0
BW	18 to 20	transsexual	no entry	always	0
BW	18 to 20	transsexual	no entry	no entry	4
BW	18 to 20	transsexual	no entry	needs discussion	1
BW	18 to 20	transsexual	no entry	never	0
BW	18 to 20	transsexual	no anal intercourse	always	0
BW	18 to 20	transsexual	no anal intercourse	no entry	1
BW	18 to 20	transsexual	no anal intercourse	needs discussion	0
BW	18 to 20	transsexual	no anal intercourse	never	0
BW	18 to 20	transsexual	top only	always	0
BW	18 to 20	transsexual	top only	no entry	0
BW	18 to 20	transsexual	top only	needs discussion	0
BW	18 to 20	transsexual	top only	never	0
BW	18 to 20	transsexual	only bottom	always	4
BW	18 to 20	transsexual	only bottom	no entry	3
BW	18 to 20	transsexual	only bottom	needs discussion	2
BW	18 to 20	transsexual	only bottom	never	0
BY	18 to 20	bisexual	versatile	always	145
BY	18 to 20	bisexual	versatile	no entry	46
BY	18 to 20	bisexual	versatile	needs discussion	66
BY	18 to 20	bisexual	versatile	never	0
BY	18 to 20	bisexual	more top	always	39
BY	18 to 20	bisexual	more top	no entry	13
BY	18 to 20	bisexual	more top	needs discussion	23
BY	18 to 20	bisexual	more top	never	1
BY	18 to 20	bisexual	more bottom	always	66
BY	18 to 20	bisexual	more bottom	no entry	17
BY	18 to 20	bisexual	more bottom	needs discussion	24
BY	18 to 20	bisexual	more bottom	never	0
BY	18 to 20	bisexual	no entry	always	52
BY	18 to 20	bisexual	no entry	no entry	110
BY	18 to 20	bisexual	no entry	needs discussion	12
BY	18 to 20	bisexual	no entry	never	0
BY	18 to 20	bisexual	no anal intercourse	always	5
BY	18 to 20	bisexual	no anal intercourse	no entry	3
BY	18 to 20	bisexual	no anal intercourse	needs discussion	3
BY	18 to 20	bisexual	no anal intercourse	never	0
BY	18 to 20	bisexual	top only	always	45
BY	18 to 20	bisexual	top only	no entry	12
BY	18 to 20	bisexual	top only	needs discussion	10
BY	18 to 20	bisexual	top only	never	0
BY	18 to 20	bisexual	only bottom	always	36
BY	18 to 20	bisexual	only bottom	no entry	15
BY	18 to 20	bisexual	only bottom	needs discussion	29
BY	18 to 20	bisexual	only bottom	never	0
BY	18 to 20	gay	versatile	always	202
BY	18 to 20	gay	versatile	no entry	66
BY	18 to 20	gay	versatile	needs discussion	77
BY	18 to 20	gay	versatile	never	4
BY	18 to 20	gay	more top	always	40
BY	18 to 20	gay	more top	no entry	11
BY	18 to 20	gay	more top	needs discussion	6
BY	18 to 20	gay	more top	never	1
BY	18 to 20	gay	more bottom	always	100
BY	18 to 20	gay	more bottom	no entry	19
BY	18 to 20	gay	more bottom	needs discussion	25
BY	18 to 20	gay	more bottom	never	0
BY	18 to 20	gay	no entry	always	117
BY	18 to 20	gay	no entry	no entry	155
BY	18 to 20	gay	no entry	needs discussion	13
BY	18 to 20	gay	no entry	never	0
BY	18 to 20	gay	no anal intercourse	always	1
BY	18 to 20	gay	no anal intercourse	no entry	0
BY	18 to 20	gay	no anal intercourse	needs discussion	0
BY	18 to 20	gay	no anal intercourse	never	0
BY	18 to 20	gay	top only	always	34
BY	18 to 20	gay	top only	no entry	13
BY	18 to 20	gay	top only	needs discussion	10
BY	18 to 20	gay	top only	never	0
BY	18 to 20	gay	only bottom	always	93
BY	18 to 20	gay	only bottom	no entry	29
BY	18 to 20	gay	only bottom	needs discussion	36
BY	18 to 20	gay	only bottom	never	3
BY	18 to 20	no entry	versatile	always	46
BY	18 to 20	no entry	versatile	no entry	24
BY	18 to 20	no entry	versatile	needs discussion	14
BY	18 to 20	no entry	versatile	never	2
BY	18 to 20	no entry	more top	always	10
BY	18 to 20	no entry	more top	no entry	7
BY	18 to 20	no entry	more top	needs discussion	1
BY	18 to 20	no entry	more top	never	1
BY	18 to 20	no entry	more bottom	always	21
BY	18 to 20	no entry	more bottom	no entry	14
BY	18 to 20	no entry	more bottom	needs discussion	6
BY	18 to 20	no entry	more bottom	never	0
BY	18 to 20	no entry	no entry	always	42
BY	18 to 20	no entry	no entry	no entry	555
BY	18 to 20	no entry	no entry	needs discussion	8
BY	18 to 20	no entry	no entry	never	1
BY	18 to 20	no entry	no anal intercourse	always	1
BY	18 to 20	no entry	no anal intercourse	no entry	0
BY	18 to 20	no entry	no anal intercourse	needs discussion	1
BY	18 to 20	no entry	no anal intercourse	never	0
BY	18 to 20	no entry	top only	always	14
BY	18 to 20	no entry	top only	no entry	9
BY	18 to 20	no entry	top only	needs discussion	3
BY	18 to 20	no entry	top only	never	0
BY	18 to 20	no entry	only bottom	always	19
BY	18 to 20	no entry	only bottom	no entry	18
BY	18 to 20	no entry	only bottom	needs discussion	7
BY	18 to 20	no entry	only bottom	never	0
BY	18 to 20	transsexual	versatile	always	2
BY	18 to 20	transsexual	versatile	no entry	2
BY	18 to 20	transsexual	versatile	needs discussion	1
BY	18 to 20	transsexual	versatile	never	1
BY	18 to 20	transsexual	more top	always	0
BY	18 to 20	transsexual	more top	no entry	0
BY	18 to 20	transsexual	more top	needs discussion	0
BY	18 to 20	transsexual	more top	never	0
BY	18 to 20	transsexual	more bottom	always	0
BY	18 to 20	transsexual	more bottom	no entry	0
BY	18 to 20	transsexual	more bottom	needs discussion	1
BY	18 to 20	transsexual	more bottom	never	0
BY	18 to 20	transsexual	no entry	always	1
BY	18 to 20	transsexual	no entry	no entry	2
BY	18 to 20	transsexual	no entry	needs discussion	0
BY	18 to 20	transsexual	no entry	never	0
BY	18 to 20	transsexual	no anal intercourse	always	0
BY	18 to 20	transsexual	no anal intercourse	no entry	0
BY	18 to 20	transsexual	no anal intercourse	needs discussion	0
BY	18 to 20	transsexual	no anal intercourse	never	0
BY	18 to 20	transsexual	top only	always	0
BY	18 to 20	transsexual	top only	no entry	1
BY	18 to 20	transsexual	top only	needs discussion	0
BY	18 to 20	transsexual	top only	never	0
BY	18 to 20	transsexual	only bottom	always	3
BY	18 to 20	transsexual	only bottom	no entry	1
BY	18 to 20	transsexual	only bottom	needs discussion	2
BY	18 to 20	transsexual	only bottom	never	0
HB	18 to 20	bisexual	versatile	always	17
HB	18 to 20	bisexual	versatile	no entry	7
HB	18 to 20	bisexual	versatile	needs discussion	16
HB	18 to 20	bisexual	versatile	never	0
HB	18 to 20	bisexual	more top	always	2
HB	18 to 20	bisexual	more top	no entry	3
HB	18 to 20	bisexual	more top	needs discussion	0
HB	18 to 20	bisexual	more top	never	0
HB	18 to 20	bisexual	more bottom	always	4
HB	18 to 20	bisexual	more bottom	no entry	3
HB	18 to 20	bisexual	more bottom	needs discussion	5
HB	18 to 20	bisexual	more bottom	never	0
HB	18 to 20	bisexual	no entry	always	5
HB	18 to 20	bisexual	no entry	no entry	5
HB	18 to 20	bisexual	no entry	needs discussion	1
HB	18 to 20	bisexual	no entry	never	0
HB	18 to 20	bisexual	no anal intercourse	always	0
HB	18 to 20	bisexual	no anal intercourse	no entry	1
HB	18 to 20	bisexual	no anal intercourse	needs discussion	0
HB	18 to 20	bisexual	no anal intercourse	never	0
HB	18 to 20	bisexual	top only	always	4
HB	18 to 20	bisexual	top only	no entry	1
HB	18 to 20	bisexual	top only	needs discussion	1
HB	18 to 20	bisexual	top only	never	0
HB	18 to 20	bisexual	only bottom	always	2
HB	18 to 20	bisexual	only bottom	no entry	1
HB	18 to 20	bisexual	only bottom	needs discussion	2
HB	18 to 20	bisexual	only bottom	never	0
HB	18 to 20	gay	versatile	always	14
HB	18 to 20	gay	versatile	no entry	5
HB	18 to 20	gay	versatile	needs discussion	6
HB	18 to 20	gay	versatile	never	2
HB	18 to 20	gay	more top	always	5
HB	18 to 20	gay	more top	no entry	4
HB	18 to 20	gay	more top	needs discussion	2
HB	18 to 20	gay	more top	never	0
HB	18 to 20	gay	more bottom	always	8
HB	18 to 20	gay	more bottom	no entry	1
HB	18 to 20	gay	more bottom	needs discussion	4
HB	18 to 20	gay	more bottom	never	0
HB	18 to 20	gay	no entry	always	6
HB	18 to 20	gay	no entry	no entry	23
HB	18 to 20	gay	no entry	needs discussion	2
HB	18 to 20	gay	no entry	never	0
HB	18 to 20	gay	no anal intercourse	always	0
HB	18 to 20	gay	no anal intercourse	no entry	0
HB	18 to 20	gay	no anal intercourse	needs discussion	0
HB	18 to 20	gay	no anal intercourse	never	0
HB	18 to 20	gay	top only	always	2
HB	18 to 20	gay	top only	no entry	0
HB	18 to 20	gay	top only	needs discussion	1
HB	18 to 20	gay	top only	never	1
HB	18 to 20	gay	only bottom	always	3
HB	18 to 20	gay	only bottom	no entry	8
HB	18 to 20	gay	only bottom	needs discussion	2
HB	18 to 20	gay	only bottom	never	0
HB	18 to 20	no entry	versatile	always	0
HB	18 to 20	no entry	versatile	no entry	2
HB	18 to 20	no entry	versatile	needs discussion	0
HB	18 to 20	no entry	versatile	never	0
HB	18 to 20	no entry	more top	always	1
HB	18 to 20	no entry	more top	no entry	0
HB	18 to 20	no entry	more top	needs discussion	0
HB	18 to 20	no entry	more top	never	0
HB	18 to 20	no entry	more bottom	always	1
HB	18 to 20	no entry	more bottom	no entry	0
HB	18 to 20	no entry	more bottom	needs discussion	1
HB	18 to 20	no entry	more bottom	never	0
HB	18 to 20	no entry	no entry	always	2
HB	18 to 20	no entry	no entry	no entry	71
HB	18 to 20	no entry	no entry	needs discussion	0
HB	18 to 20	no entry	no entry	never	0
HB	18 to 20	no entry	no anal intercourse	always	0
HB	18 to 20	no entry	no anal intercourse	no entry	1
HB	18 to 20	no entry	no anal intercourse	needs discussion	0
HB	18 to 20	no entry	no anal intercourse	never	0
HB	18 to 20	no entry	top only	always	1
HB	18 to 20	no entry	top only	no entry	0
HB	18 to 20	no entry	top only	needs discussion	1
HB	18 to 20	no entry	top only	never	0
HB	18 to 20	no entry	only bottom	always	1
HB	18 to 20	no entry	only bottom	no entry	1
HB	18 to 20	no entry	only bottom	needs discussion	2
HB	18 to 20	no entry	only bottom	never	0
HB	18 to 20	transsexual	versatile	always	0
HB	18 to 20	transsexual	versatile	no entry	0
HB	18 to 20	transsexual	versatile	needs discussion	0
HB	18 to 20	transsexual	versatile	never	0
HB	18 to 20	transsexual	more top	always	0
HB	18 to 20	transsexual	more top	no entry	0
HB	18 to 20	transsexual	more top	needs discussion	0
HB	18 to 20	transsexual	more top	never	0
HB	18 to 20	transsexual	more bottom	always	0
HB	18 to 20	transsexual	more bottom	no entry	0
HB	18 to 20	transsexual	more bottom	needs discussion	0
HB	18 to 20	transsexual	more bottom	never	0
HB	18 to 20	transsexual	no entry	always	0
HB	18 to 20	transsexual	no entry	no entry	0
HB	18 to 20	transsexual	no entry	needs discussion	0
HB	18 to 20	transsexual	no entry	never	0
HB	18 to 20	transsexual	no anal intercourse	always	0
HB	18 to 20	transsexual	no anal intercourse	no entry	0
HB	18 to 20	transsexual	no anal intercourse	needs discussion	0
HB	18 to 20	transsexual	no anal intercourse	never	0
HB	18 to 20	transsexual	top only	always	0
HB	18 to 20	transsexual	top only	no entry	0
HB	18 to 20	transsexual	top only	needs discussion	0
HB	18 to 20	transsexual	top only	never	0
HB	18 to 20	transsexual	only bottom	always	0
HB	18 to 20	transsexual	only bottom	no entry	1
HB	18 to 20	transsexual	only bottom	needs discussion	0
HB	18 to 20	transsexual	only bottom	never	0
HE	18 to 20	bisexual	versatile	always	76
HE	18 to 20	bisexual	versatile	no entry	19
HE	18 to 20	bisexual	versatile	needs discussion	39
HE	18 to 20	bisexual	versatile	never	0
HE	18 to 20	bisexual	more top	always	21
HE	18 to 20	bisexual	more top	no entry	5
HE	18 to 20	bisexual	more top	needs discussion	12
HE	18 to 20	bisexual	more top	never	0
HE	18 to 20	bisexual	more bottom	always	26
HE	18 to 20	bisexual	more bottom	no entry	12
HE	18 to 20	bisexual	more bottom	needs discussion	10
HE	18 to 20	bisexual	more bottom	never	0
HE	18 to 20	bisexual	no entry	always	37
HE	18 to 20	bisexual	no entry	no entry	54
HE	18 to 20	bisexual	no entry	needs discussion	9
HE	18 to 20	bisexual	no entry	never	2
HE	18 to 20	bisexual	no anal intercourse	always	1
HE	18 to 20	bisexual	no anal intercourse	no entry	2
HE	18 to 20	bisexual	no anal intercourse	needs discussion	1
HE	18 to 20	bisexual	no anal intercourse	never	0
HE	18 to 20	bisexual	top only	always	13
HE	18 to 20	bisexual	top only	no entry	6
HE	18 to 20	bisexual	top only	needs discussion	11
HE	18 to 20	bisexual	top only	never	1
HE	18 to 20	bisexual	only bottom	always	14
HE	18 to 20	bisexual	only bottom	no entry	9
HE	18 to 20	bisexual	only bottom	needs discussion	16
HE	18 to 20	bisexual	only bottom	never	0
HE	18 to 20	gay	versatile	always	117
HE	18 to 20	gay	versatile	no entry	24
HE	18 to 20	gay	versatile	needs discussion	43
HE	18 to 20	gay	versatile	never	2
HE	18 to 20	gay	more top	always	15
HE	18 to 20	gay	more top	no entry	4
HE	18 to 20	gay	more top	needs discussion	7
HE	18 to 20	gay	more top	never	0
HE	18 to 20	gay	more bottom	always	52
HE	18 to 20	gay	more bottom	no entry	18
HE	18 to 20	gay	more bottom	needs discussion	11
HE	18 to 20	gay	more bottom	never	0
HE	18 to 20	gay	no entry	always	58
HE	18 to 20	gay	no entry	no entry	101
HE	18 to 20	gay	no entry	needs discussion	10
HE	18 to 20	gay	no entry	never	0
HE	18 to 20	gay	no anal intercourse	always	5
HE	18 to 20	gay	no anal intercourse	no entry	0
HE	18 to 20	gay	no anal intercourse	needs discussion	0
HE	18 to 20	gay	no anal intercourse	never	0
HE	18 to 20	gay	top only	always	16
HE	18 to 20	gay	top only	no entry	7
HE	18 to 20	gay	top only	needs discussion	5
HE	18 to 20	gay	top only	never	1
HE	18 to 20	gay	only bottom	always	35
HE	18 to 20	gay	only bottom	no entry	19
HE	18 to 20	gay	only bottom	needs discussion	18
HE	18 to 20	gay	only bottom	never	0
HE	18 to 20	no entry	versatile	always	13
HE	18 to 20	no entry	versatile	no entry	13
HE	18 to 20	no entry	versatile	needs discussion	7
HE	18 to 20	no entry	versatile	never	0
HE	18 to 20	no entry	more top	always	8
HE	18 to 20	no entry	more top	no entry	4
HE	18 to 20	no entry	more top	needs discussion	2
HE	18 to 20	no entry	more top	never	0
HE	18 to 20	no entry	more bottom	always	9
HE	18 to 20	no entry	more bottom	no entry	11
HE	18 to 20	no entry	more bottom	needs discussion	2
HE	18 to 20	no entry	more bottom	never	0
HE	18 to 20	no entry	no entry	always	19
HE	18 to 20	no entry	no entry	no entry	303
HE	18 to 20	no entry	no entry	needs discussion	2
HE	18 to 20	no entry	no entry	never	0
HE	18 to 20	no entry	no anal intercourse	always	0
HE	18 to 20	no entry	no anal intercourse	no entry	0
HE	18 to 20	no entry	no anal intercourse	needs discussion	0
HE	18 to 20	no entry	no anal intercourse	never	0
HE	18 to 20	no entry	top only	always	9
HE	18 to 20	no entry	top only	no entry	3
HE	18 to 20	no entry	top only	needs discussion	2
HE	18 to 20	no entry	top only	never	0
HE	18 to 20	no entry	only bottom	always	7
HE	18 to 20	no entry	only bottom	no entry	7
HE	18 to 20	no entry	only bottom	never	0
HE	18 to 20	transsexual	versatile	always	1
HE	18 to 20	transsexual	versatile	no entry	0
HE	18 to 20	transsexual	versatile	needs discussion	0
HE	18 to 20	transsexual	versatile	never	0
HE	18 to 20	transsexual	more top	always	0
HE	18 to 20	transsexual	more top	no entry	0
HE	18 to 20	transsexual	more top	needs discussion	0
HE	18 to 20	transsexual	more top	never	0
HE	18 to 20	transsexual	more bottom	always	0
HE	18 to 20	transsexual	more bottom	no entry	0
HE	18 to 20	transsexual	more bottom	needs discussion	0
HE	18 to 20	transsexual	more bottom	never	0
HE	18 to 20	transsexual	no entry	always	0
HE	18 to 20	transsexual	no entry	no entry	1
HE	18 to 20	transsexual	no entry	needs discussion	0
HE	18 to 20	transsexual	no entry	never	0
HE	18 to 20	transsexual	no anal intercourse	always	0
HE	18 to 20	transsexual	no anal intercourse	no entry	0
HE	18 to 20	transsexual	no anal intercourse	needs discussion	0
HE	18 to 20	transsexual	no anal intercourse	never	0
HE	18 to 20	transsexual	top only	always	0
HE	18 to 20	transsexual	top only	no entry	0
HE	18 to 20	transsexual	top only	needs discussion	0
HE	18 to 20	transsexual	top only	never	0
HE	18 to 20	transsexual	only bottom	always	2
HE	18 to 20	transsexual	only bottom	no entry	3
HE	18 to 20	transsexual	only bottom	needs discussion	1
HE	18 to 20	transsexual	only bottom	never	0
HH	18 to 20	bisexual	versatile	always	35
HH	18 to 20	bisexual	versatile	no entry	11
HH	18 to 20	bisexual	versatile	needs discussion	19
HH	18 to 20	bisexual	versatile	never	0
HH	18 to 20	bisexual	more top	always	11
HH	18 to 20	bisexual	more top	no entry	7
HH	18 to 20	bisexual	more top	needs discussion	0
HH	18 to 20	bisexual	more top	never	0
HH	18 to 20	bisexual	more bottom	always	10
HH	18 to 20	bisexual	more bottom	no entry	8
HH	18 to 20	bisexual	more bottom	needs discussion	9
HH	18 to 20	bisexual	more bottom	never	0
HH	18 to 20	bisexual	no entry	always	10
HH	18 to 20	bisexual	no entry	no entry	28
HH	18 to 20	bisexual	no entry	needs discussion	4
HH	18 to 20	bisexual	no entry	never	0
HH	18 to 20	bisexual	no anal intercourse	always	2
HH	18 to 20	bisexual	no anal intercourse	no entry	0
HH	18 to 20	bisexual	no anal intercourse	needs discussion	0
HH	18 to 20	bisexual	no anal intercourse	never	0
HH	18 to 20	bisexual	top only	always	8
HH	18 to 20	bisexual	top only	no entry	4
HH	18 to 20	bisexual	top only	needs discussion	0
HH	18 to 20	bisexual	top only	never	0
HH	18 to 20	bisexual	only bottom	always	13
HH	18 to 20	bisexual	only bottom	no entry	5
HH	18 to 20	bisexual	only bottom	needs discussion	4
HH	18 to 20	bisexual	only bottom	never	0
HH	18 to 20	gay	versatile	always	55
HH	18 to 20	gay	versatile	no entry	17
HH	18 to 20	gay	versatile	needs discussion	23
HH	18 to 20	gay	versatile	never	2
HH	18 to 20	gay	more top	always	13
HH	18 to 20	gay	more top	no entry	5
HH	18 to 20	gay	more top	needs discussion	1
HH	18 to 20	gay	more top	never	0
HH	18 to 20	gay	more bottom	always	23
HH	18 to 20	gay	more bottom	no entry	15
HH	18 to 20	gay	more bottom	needs discussion	6
HH	18 to 20	gay	more bottom	never	0
HH	18 to 20	gay	no entry	always	32
HH	18 to 20	gay	no entry	no entry	49
HH	18 to 20	gay	no entry	needs discussion	8
HH	18 to 20	gay	no entry	never	0
HH	18 to 20	gay	no anal intercourse	always	3
HH	18 to 20	gay	no anal intercourse	no entry	0
HH	18 to 20	gay	no anal intercourse	needs discussion	0
HH	18 to 20	gay	no anal intercourse	never	0
HH	18 to 20	gay	top only	always	8
HH	18 to 20	gay	top only	no entry	4
HH	18 to 20	gay	top only	needs discussion	3
HH	18 to 20	gay	top only	never	1
HH	18 to 20	gay	only bottom	always	21
HH	18 to 20	gay	only bottom	no entry	6
HH	18 to 20	gay	only bottom	needs discussion	13
HH	18 to 20	gay	only bottom	never	0
HH	18 to 20	no entry	versatile	always	15
HH	18 to 20	no entry	versatile	no entry	8
HH	18 to 20	no entry	versatile	needs discussion	5
HH	18 to 20	no entry	versatile	never	0
HH	18 to 20	no entry	more top	always	5
HH	18 to 20	no entry	more top	no entry	1
HH	18 to 20	no entry	more top	needs discussion	0
HH	18 to 20	no entry	more top	never	0
HH	18 to 20	no entry	more bottom	always	4
HH	18 to 20	no entry	more bottom	no entry	5
HH	18 to 20	no entry	more bottom	needs discussion	2
HH	18 to 20	no entry	more bottom	never	1
HH	18 to 20	no entry	no entry	always	13
HH	18 to 20	no entry	no entry	no entry	140
HH	18 to 20	no entry	no entry	needs discussion	3
HH	18 to 20	no entry	no entry	never	1
HH	18 to 20	no entry	no anal intercourse	always	1
HH	18 to 20	no entry	no anal intercourse	no entry	0
HH	18 to 20	no entry	no anal intercourse	needs discussion	0
HH	18 to 20	no entry	no anal intercourse	never	0
HH	18 to 20	no entry	top only	always	1
HH	18 to 20	no entry	top only	no entry	1
HH	18 to 20	no entry	top only	needs discussion	0
HH	18 to 20	no entry	top only	never	0
HH	18 to 20	no entry	only bottom	always	3
HH	18 to 20	no entry	only bottom	no entry	5
HH	18 to 20	no entry	only bottom	needs discussion	3
HH	18 to 20	no entry	only bottom	never	0
HH	18 to 20	transsexual	versatile	always	0
HH	18 to 20	transsexual	versatile	no entry	0
HH	18 to 20	transsexual	versatile	needs discussion	1
HH	18 to 20	transsexual	versatile	never	0
HH	18 to 20	transsexual	more top	always	0
HH	18 to 20	transsexual	more top	no entry	1
HH	18 to 20	transsexual	more top	needs discussion	0
HH	18 to 20	transsexual	more top	never	0
HH	18 to 20	transsexual	more bottom	always	0
HH	18 to 20	transsexual	more bottom	no entry	0
HH	18 to 20	transsexual	more bottom	needs discussion	0
HH	18 to 20	transsexual	more bottom	never	0
HH	18 to 20	transsexual	no entry	always	1
HH	18 to 20	transsexual	no entry	no entry	2
HH	18 to 20	transsexual	no entry	needs discussion	0
HH	18 to 20	transsexual	no entry	never	0
HH	18 to 20	transsexual	no anal intercourse	always	0
HH	18 to 20	transsexual	no anal intercourse	no entry	0
HH	18 to 20	transsexual	no anal intercourse	needs discussion	0
HH	18 to 20	transsexual	no anal intercourse	never	0
HH	18 to 20	transsexual	top only	always	0
HH	18 to 20	transsexual	top only	no entry	0
HH	18 to 20	transsexual	top only	needs discussion	0
HH	18 to 20	transsexual	top only	never	0
HH	18 to 20	transsexual	only bottom	always	1
HH	18 to 20	transsexual	only bottom	no entry	0
HH	18 to 20	transsexual	only bottom	needs discussion	1
HH	18 to 20	transsexual	only bottom	never	2
MV	18 to 20	bisexual	versatile	always	18
MV	18 to 20	bisexual	versatile	no entry	12
MV	18 to 20	bisexual	versatile	needs discussion	13
MV	18 to 20	bisexual	versatile	never	0
MV	18 to 20	bisexual	more top	always	2
MV	18 to 20	bisexual	more top	no entry	2
MV	18 to 20	bisexual	more top	needs discussion	3
MV	18 to 20	bisexual	more top	never	0
MV	18 to 20	bisexual	more bottom	always	6
MV	18 to 20	bisexual	more bottom	no entry	0
MV	18 to 20	bisexual	more bottom	needs discussion	4
MV	18 to 20	bisexual	more bottom	never	0
MV	18 to 20	bisexual	no entry	always	1
MV	18 to 20	bisexual	no entry	no entry	13
MV	18 to 20	bisexual	no entry	needs discussion	3
MV	18 to 20	bisexual	no entry	never	0
MV	18 to 20	bisexual	no anal intercourse	always	0
MV	18 to 20	bisexual	no anal intercourse	no entry	0
MV	18 to 20	bisexual	no anal intercourse	needs discussion	0
MV	18 to 20	bisexual	no anal intercourse	never	0
MV	18 to 20	bisexual	top only	always	7
MV	18 to 20	bisexual	top only	no entry	1
MV	18 to 20	bisexual	top only	needs discussion	3
MV	18 to 20	bisexual	top only	never	0
MV	18 to 20	bisexual	only bottom	always	1
MV	18 to 20	bisexual	only bottom	no entry	0
MV	18 to 20	bisexual	only bottom	needs discussion	3
MV	18 to 20	bisexual	only bottom	never	0
MV	18 to 20	gay	versatile	always	16
MV	18 to 20	gay	versatile	no entry	4
MV	18 to 20	gay	versatile	needs discussion	7
MV	18 to 20	gay	versatile	never	0
MV	18 to 20	gay	more top	always	4
MV	18 to 20	gay	more top	no entry	1
MV	18 to 20	gay	more top	needs discussion	3
MV	18 to 20	gay	more top	never	0
MV	18 to 20	gay	more bottom	always	13
MV	18 to 20	gay	more bottom	no entry	3
MV	18 to 20	gay	more bottom	needs discussion	6
MV	18 to 20	gay	more bottom	never	0
MV	18 to 20	gay	no entry	always	12
MV	18 to 20	gay	no entry	no entry	25
MV	18 to 20	gay	no entry	needs discussion	2
MV	18 to 20	gay	no entry	never	0
MV	18 to 20	gay	no anal intercourse	always	1
MV	18 to 20	gay	no anal intercourse	no entry	0
MV	18 to 20	gay	no anal intercourse	needs discussion	0
MV	18 to 20	gay	no anal intercourse	never	0
MV	18 to 20	gay	top only	always	3
MV	18 to 20	gay	top only	no entry	2
MV	18 to 20	gay	top only	needs discussion	2
MV	18 to 20	gay	top only	never	0
MV	18 to 20	gay	only bottom	always	7
MV	18 to 20	gay	only bottom	no entry	3
MV	18 to 20	gay	only bottom	needs discussion	2
MV	18 to 20	gay	only bottom	never	0
MV	18 to 20	no entry	versatile	always	3
MV	18 to 20	no entry	versatile	no entry	0
MV	18 to 20	no entry	versatile	never	0
MV	18 to 20	no entry	more top	always	2
MV	18 to 20	no entry	more top	no entry	1
MV	18 to 20	no entry	more top	needs discussion	0
MV	18 to 20	no entry	more top	never	0
MV	18 to 20	no entry	more bottom	always	0
MV	18 to 20	no entry	more bottom	no entry	0
MV	18 to 20	no entry	more bottom	needs discussion	1
MV	18 to 20	no entry	more bottom	never	0
MV	18 to 20	no entry	no entry	always	3
MV	18 to 20	no entry	no entry	no entry	56
MV	18 to 20	no entry	no entry	needs discussion	1
MV	18 to 20	no entry	no entry	never	0
MV	18 to 20	no entry	no anal intercourse	always	0
MV	18 to 20	no entry	no anal intercourse	no entry	0
MV	18 to 20	no entry	no anal intercourse	needs discussion	0
MV	18 to 20	no entry	no anal intercourse	never	0
MV	18 to 20	no entry	top only	always	0
MV	18 to 20	no entry	top only	no entry	2
MV	18 to 20	no entry	top only	needs discussion	1
MV	18 to 20	no entry	top only	never	0
MV	18 to 20	no entry	only bottom	always	0
MV	18 to 20	no entry	only bottom	no entry	1
MV	18 to 20	no entry	only bottom	needs discussion	1
MV	18 to 20	no entry	only bottom	never	0
MV	18 to 20	transsexual	versatile	always	0
MV	18 to 20	transsexual	versatile	no entry	0
MV	18 to 20	transsexual	versatile	needs discussion	0
MV	18 to 20	transsexual	versatile	never	0
MV	18 to 20	transsexual	more top	always	0
MV	18 to 20	transsexual	more top	no entry	0
MV	18 to 20	transsexual	more top	needs discussion	0
MV	18 to 20	transsexual	more top	never	0
MV	18 to 20	transsexual	more bottom	always	0
MV	18 to 20	transsexual	more bottom	no entry	0
MV	18 to 20	transsexual	more bottom	needs discussion	0
MV	18 to 20	transsexual	more bottom	never	0
MV	18 to 20	transsexual	no entry	always	0
MV	18 to 20	transsexual	no entry	no entry	0
MV	18 to 20	transsexual	no entry	needs discussion	0
MV	18 to 20	transsexual	no entry	never	0
MV	18 to 20	transsexual	no anal intercourse	always	0
MV	18 to 20	transsexual	no anal intercourse	no entry	0
MV	18 to 20	transsexual	no anal intercourse	needs discussion	0
MV	18 to 20	transsexual	no anal intercourse	never	0
MV	18 to 20	transsexual	top only	always	0
MV	18 to 20	transsexual	top only	no entry	0
MV	18 to 20	transsexual	top only	needs discussion	0
MV	18 to 20	transsexual	top only	never	0
MV	18 to 20	transsexual	only bottom	always	1
MV	18 to 20	transsexual	only bottom	no entry	1
MV	18 to 20	transsexual	only bottom	needs discussion	0
MV	18 to 20	transsexual	only bottom	never	0
NS	18 to 20	bisexual	versatile	always	51
NS	18 to 20	bisexual	versatile	no entry	27
NS	18 to 20	bisexual	versatile	needs discussion	50
NS	18 to 20	bisexual	versatile	never	1
NS	18 to 20	bisexual	more top	always	23
NS	18 to 20	bisexual	more top	no entry	11
NS	18 to 20	bisexual	more top	needs discussion	9
NS	18 to 20	bisexual	more top	never	0
NS	18 to 20	bisexual	more bottom	always	23
NS	18 to 20	bisexual	more bottom	no entry	8
NS	18 to 20	bisexual	more bottom	needs discussion	29
NS	18 to 20	bisexual	more bottom	never	0
NS	18 to 20	bisexual	no entry	always	28
NS	18 to 20	bisexual	no entry	no entry	72
NS	18 to 20	bisexual	no entry	needs discussion	13
NS	18 to 20	bisexual	no entry	never	0
NS	18 to 20	bisexual	no anal intercourse	always	2
NS	18 to 20	bisexual	no anal intercourse	no entry	2
NS	18 to 20	bisexual	no anal intercourse	needs discussion	3
NS	18 to 20	bisexual	no anal intercourse	never	0
NS	18 to 20	bisexual	top only	always	20
NS	18 to 20	bisexual	top only	no entry	10
NS	18 to 20	bisexual	top only	needs discussion	7
NS	18 to 20	bisexual	top only	never	0
NS	18 to 20	bisexual	only bottom	always	16
NS	18 to 20	bisexual	only bottom	no entry	4
NS	18 to 20	bisexual	only bottom	needs discussion	18
NS	18 to 20	bisexual	only bottom	never	1
NS	18 to 20	gay	versatile	always	107
NS	18 to 20	gay	versatile	no entry	37
NS	18 to 20	gay	versatile	needs discussion	40
NS	18 to 20	gay	versatile	never	2
NS	18 to 20	gay	more top	always	22
NS	18 to 20	gay	more top	no entry	12
NS	18 to 20	gay	more top	needs discussion	8
NS	18 to 20	gay	more top	never	1
NS	18 to 20	gay	more bottom	always	42
NS	18 to 20	gay	more bottom	no entry	12
NS	18 to 20	gay	more bottom	needs discussion	22
NS	18 to 20	gay	more bottom	never	1
NS	18 to 20	gay	no entry	always	58
NS	18 to 20	gay	no entry	no entry	77
NS	18 to 20	gay	no entry	needs discussion	6
NS	18 to 20	gay	no entry	never	0
NS	18 to 20	gay	no anal intercourse	always	2
NS	18 to 20	gay	no anal intercourse	no entry	1
NS	18 to 20	gay	no anal intercourse	needs discussion	0
NS	18 to 20	gay	no anal intercourse	never	0
NS	18 to 20	gay	top only	always	20
NS	18 to 20	gay	top only	no entry	8
NS	18 to 20	gay	top only	needs discussion	3
NS	18 to 20	gay	top only	never	0
NS	18 to 20	gay	only bottom	always	28
NS	18 to 20	gay	only bottom	no entry	17
NS	18 to 20	gay	only bottom	needs discussion	25
NS	18 to 20	gay	only bottom	never	3
NS	18 to 20	no entry	versatile	always	16
NS	18 to 20	no entry	versatile	no entry	15
NS	18 to 20	no entry	versatile	needs discussion	12
NS	18 to 20	no entry	versatile	never	0
NS	18 to 20	no entry	more top	always	3
NS	18 to 20	no entry	more top	no entry	1
NS	18 to 20	no entry	more top	needs discussion	1
NS	18 to 20	no entry	more top	never	0
NS	18 to 20	no entry	more bottom	always	9
NS	18 to 20	no entry	more bottom	no entry	8
NS	18 to 20	no entry	more bottom	needs discussion	8
NS	18 to 20	no entry	more bottom	never	0
NS	18 to 20	no entry	no entry	always	20
NS	18 to 20	no entry	no entry	no entry	348
NS	18 to 20	no entry	no entry	needs discussion	2
NS	18 to 20	no entry	no entry	never	0
NS	18 to 20	no entry	no anal intercourse	always	0
NS	18 to 20	no entry	no anal intercourse	no entry	1
NS	18 to 20	no entry	no anal intercourse	needs discussion	1
NS	18 to 20	no entry	no anal intercourse	never	0
NS	18 to 20	no entry	top only	always	5
NS	18 to 20	no entry	top only	no entry	5
NS	18 to 20	no entry	top only	needs discussion	1
NS	18 to 20	no entry	top only	never	1
NS	18 to 20	no entry	only bottom	always	9
NS	18 to 20	no entry	only bottom	no entry	7
NS	18 to 20	no entry	only bottom	needs discussion	9
NS	18 to 20	no entry	only bottom	never	0
NS	18 to 20	transsexual	versatile	always	1
NS	18 to 20	transsexual	versatile	no entry	0
NS	18 to 20	transsexual	versatile	needs discussion	2
NS	18 to 20	transsexual	versatile	never	0
NS	18 to 20	transsexual	more top	always	0
NS	18 to 20	transsexual	more top	no entry	0
NS	18 to 20	transsexual	more top	needs discussion	0
NS	18 to 20	transsexual	more top	never	0
NS	18 to 20	transsexual	more bottom	always	1
NS	18 to 20	transsexual	more bottom	no entry	0
NS	18 to 20	transsexual	more bottom	needs discussion	1
NS	18 to 20	transsexual	more bottom	never	0
NS	18 to 20	transsexual	no entry	always	2
NS	18 to 20	transsexual	no entry	no entry	2
NS	18 to 20	transsexual	no entry	needs discussion	0
NS	18 to 20	transsexual	no entry	never	0
NS	18 to 20	transsexual	no anal intercourse	always	0
NS	18 to 20	transsexual	no anal intercourse	no entry	0
NS	18 to 20	transsexual	no anal intercourse	needs discussion	0
NS	18 to 20	transsexual	no anal intercourse	never	0
NS	18 to 20	transsexual	top only	always	1
NS	18 to 20	transsexual	top only	no entry	0
NS	18 to 20	transsexual	top only	needs discussion	0
NS	18 to 20	transsexual	top only	never	0
NS	18 to 20	transsexual	only bottom	always	2
NS	18 to 20	transsexual	only bottom	no entry	0
NS	18 to 20	transsexual	only bottom	needs discussion	1
NS	18 to 20	transsexual	only bottom	never	0
NW	18 to 20	bisexual	versatile	always	212
NW	18 to 20	bisexual	versatile	no entry	66
NW	18 to 20	bisexual	versatile	needs discussion	98
NW	18 to 20	bisexual	versatile	never	5
NW	18 to 20	bisexual	more top	always	72
NW	18 to 20	bisexual	more top	no entry	19
NW	18 to 20	bisexual	more top	needs discussion	24
NW	18 to 20	bisexual	more top	never	0
NW	18 to 20	bisexual	more bottom	always	69
NW	18 to 20	bisexual	more bottom	no entry	35
NW	18 to 20	bisexual	more bottom	needs discussion	37
NW	18 to 20	bisexual	more bottom	never	0
NW	18 to 20	bisexual	no entry	always	90
NW	18 to 20	bisexual	no entry	no entry	178
NW	18 to 20	bisexual	no entry	needs discussion	21
NW	18 to 20	bisexual	no entry	never	1
NW	18 to 20	bisexual	no anal intercourse	always	5
NW	18 to 20	bisexual	no anal intercourse	no entry	4
NW	18 to 20	bisexual	no anal intercourse	needs discussion	4
NW	18 to 20	bisexual	no anal intercourse	never	0
NW	18 to 20	bisexual	top only	always	66
NW	18 to 20	bisexual	top only	no entry	19
NW	18 to 20	bisexual	top only	needs discussion	25
NW	18 to 20	bisexual	top only	never	4
NW	18 to 20	bisexual	only bottom	always	43
NW	18 to 20	bisexual	only bottom	no entry	28
NW	18 to 20	bisexual	only bottom	needs discussion	45
NW	18 to 20	bisexual	only bottom	never	1
NW	18 to 20	gay	versatile	always	316
NW	18 to 20	gay	versatile	no entry	93
NW	18 to 20	gay	versatile	needs discussion	82
NW	18 to 20	gay	versatile	never	3
NW	18 to 20	gay	more top	always	47
NW	18 to 20	gay	more top	no entry	22
NW	18 to 20	gay	more top	needs discussion	12
NW	18 to 20	gay	more top	never	0
NW	18 to 20	gay	more bottom	always	173
NW	18 to 20	gay	more bottom	no entry	38
NW	18 to 20	gay	more bottom	needs discussion	35
NW	18 to 20	gay	more bottom	never	4
NW	18 to 20	gay	no entry	always	181
NW	18 to 20	gay	no entry	no entry	216
NW	18 to 20	gay	no entry	needs discussion	21
NW	18 to 20	gay	no entry	never	1
NW	18 to 20	gay	no anal intercourse	always	5
NW	18 to 20	gay	no anal intercourse	no entry	1
NW	18 to 20	gay	no anal intercourse	needs discussion	0
NW	18 to 20	gay	no anal intercourse	never	0
NW	18 to 20	gay	top only	always	48
NW	18 to 20	gay	top only	no entry	23
NW	18 to 20	gay	top only	needs discussion	9
NW	18 to 20	gay	top only	never	1
NW	18 to 20	gay	only bottom	always	101
NW	18 to 20	gay	only bottom	no entry	44
NW	18 to 20	gay	only bottom	needs discussion	59
NW	18 to 20	gay	only bottom	never	6
NW	18 to 20	no entry	versatile	always	62
NW	18 to 20	no entry	versatile	no entry	36
NW	18 to 20	no entry	versatile	needs discussion	25
NW	18 to 20	no entry	versatile	never	0
NW	18 to 20	no entry	more top	always	16
NW	18 to 20	no entry	more top	no entry	13
NW	18 to 20	no entry	more top	needs discussion	6
NW	18 to 20	no entry	more top	never	0
NW	18 to 20	no entry	more bottom	always	26
NW	18 to 20	no entry	more bottom	no entry	19
NW	18 to 20	no entry	more bottom	needs discussion	12
NW	18 to 20	no entry	more bottom	never	1
NW	18 to 20	no entry	no entry	always	74
NW	18 to 20	no entry	no entry	no entry	745
NW	18 to 20	no entry	no entry	needs discussion	8
NW	18 to 20	no entry	no entry	never	4
NW	18 to 20	no entry	no anal intercourse	always	6
NW	18 to 20	no entry	no anal intercourse	no entry	2
NW	18 to 20	no entry	no anal intercourse	needs discussion	0
NW	18 to 20	no entry	no anal intercourse	never	0
NW	18 to 20	no entry	top only	always	15
NW	18 to 20	no entry	top only	no entry	11
NW	18 to 20	no entry	top only	needs discussion	5
NW	18 to 20	no entry	top only	never	1
NW	18 to 20	no entry	only bottom	always	33
NW	18 to 20	no entry	only bottom	no entry	25
NW	18 to 20	no entry	only bottom	needs discussion	18
NW	18 to 20	no entry	only bottom	never	1
NW	18 to 20	transsexual	versatile	always	2
NW	18 to 20	transsexual	versatile	no entry	1
NW	18 to 20	transsexual	versatile	needs discussion	1
NW	18 to 20	transsexual	versatile	never	0
NW	18 to 20	transsexual	more top	always	1
NW	18 to 20	transsexual	more top	no entry	0
NW	18 to 20	transsexual	more top	needs discussion	0
NW	18 to 20	transsexual	more top	never	0
NW	18 to 20	transsexual	more bottom	always	3
NW	18 to 20	transsexual	more bottom	no entry	1
NW	18 to 20	transsexual	more bottom	needs discussion	0
NW	18 to 20	transsexual	more bottom	never	0
NW	18 to 20	transsexual	no entry	always	3
NW	18 to 20	transsexual	no entry	no entry	7
NW	18 to 20	transsexual	no entry	needs discussion	0
NW	18 to 20	transsexual	no entry	never	0
NW	18 to 20	transsexual	no anal intercourse	always	1
NW	18 to 20	transsexual	no anal intercourse	no entry	0
NW	18 to 20	transsexual	no anal intercourse	needs discussion	0
NW	18 to 20	transsexual	no anal intercourse	never	0
NW	18 to 20	transsexual	top only	always	1
NW	18 to 20	transsexual	top only	no entry	0
NW	18 to 20	transsexual	top only	needs discussion	0
NW	18 to 20	transsexual	top only	never	0
NW	18 to 20	transsexual	only bottom	always	5
NW	18 to 20	transsexual	only bottom	no entry	3
NW	18 to 20	transsexual	only bottom	needs discussion	3
NW	18 to 20	transsexual	only bottom	never	1
RP	18 to 20	bisexual	versatile	always	48
RP	18 to 20	bisexual	versatile	no entry	10
RP	18 to 20	bisexual	versatile	needs discussion	21
RP	18 to 20	bisexual	versatile	never	1
RP	18 to 20	bisexual	more top	always	16
RP	18 to 20	bisexual	more top	no entry	3
RP	18 to 20	bisexual	more top	needs discussion	2
RP	18 to 20	bisexual	more top	never	0
RP	18 to 20	bisexual	more bottom	always	16
RP	18 to 20	bisexual	more bottom	no entry	3
RP	18 to 20	bisexual	more bottom	needs discussion	12
RP	18 to 20	bisexual	no entry	always	25
RP	18 to 20	bisexual	no entry	no entry	37
RP	18 to 20	bisexual	no entry	needs discussion	0
RP	18 to 20	bisexual	no entry	never	0
RP	18 to 20	bisexual	no anal intercourse	always	0
RP	18 to 20	bisexual	no anal intercourse	no entry	1
RP	18 to 20	bisexual	no anal intercourse	needs discussion	0
RP	18 to 20	bisexual	no anal intercourse	never	0
RP	18 to 20	bisexual	top only	always	10
RP	18 to 20	bisexual	top only	no entry	6
RP	18 to 20	bisexual	top only	needs discussion	6
RP	18 to 20	bisexual	top only	never	0
RP	18 to 20	bisexual	only bottom	always	5
RP	18 to 20	bisexual	only bottom	no entry	6
RP	18 to 20	bisexual	only bottom	needs discussion	9
RP	18 to 20	bisexual	only bottom	never	0
RP	18 to 20	gay	versatile	always	67
RP	18 to 20	gay	versatile	no entry	19
RP	18 to 20	gay	versatile	needs discussion	18
RP	18 to 20	gay	versatile	never	2
RP	18 to 20	gay	more top	always	14
RP	18 to 20	gay	more top	no entry	6
RP	18 to 20	gay	more top	needs discussion	3
RP	18 to 20	gay	more top	never	0
RP	18 to 20	gay	more bottom	always	21
RP	18 to 20	gay	more bottom	no entry	6
RP	18 to 20	gay	more bottom	needs discussion	9
RP	18 to 20	gay	more bottom	never	0
RP	18 to 20	gay	no entry	always	38
RP	18 to 20	gay	no entry	no entry	60
RP	18 to 20	gay	no entry	needs discussion	3
RP	18 to 20	gay	no entry	never	0
RP	18 to 20	gay	no anal intercourse	always	0
RP	18 to 20	gay	no anal intercourse	no entry	0
RP	18 to 20	gay	no anal intercourse	needs discussion	1
RP	18 to 20	gay	no anal intercourse	never	0
RP	18 to 20	gay	top only	always	11
RP	18 to 20	gay	top only	no entry	3
RP	18 to 20	gay	top only	needs discussion	2
RP	18 to 20	gay	top only	never	0
RP	18 to 20	gay	only bottom	always	15
RP	18 to 20	gay	only bottom	no entry	9
RP	18 to 20	gay	only bottom	needs discussion	11
RP	18 to 20	gay	only bottom	never	0
RP	18 to 20	no entry	versatile	always	10
RP	18 to 20	no entry	versatile	no entry	12
RP	18 to 20	no entry	versatile	needs discussion	3
RP	18 to 20	no entry	versatile	never	0
RP	18 to 20	no entry	more top	always	3
RP	18 to 20	no entry	more top	no entry	1
RP	18 to 20	no entry	more top	needs discussion	1
RP	18 to 20	no entry	more top	never	0
RP	18 to 20	no entry	more bottom	always	6
RP	18 to 20	no entry	more bottom	no entry	3
RP	18 to 20	no entry	more bottom	needs discussion	0
RP	18 to 20	no entry	more bottom	never	0
RP	18 to 20	no entry	no entry	always	11
RP	18 to 20	no entry	no entry	no entry	171
RP	18 to 20	no entry	no entry	needs discussion	1
RP	18 to 20	no entry	no entry	never	0
RP	18 to 20	no entry	no anal intercourse	always	2
RP	18 to 20	no entry	no anal intercourse	no entry	0
RP	18 to 20	no entry	no anal intercourse	needs discussion	0
RP	18 to 20	no entry	no anal intercourse	never	0
RP	18 to 20	no entry	top only	always	3
RP	18 to 20	no entry	top only	no entry	10
RP	18 to 20	no entry	top only	needs discussion	1
RP	18 to 20	no entry	top only	never	0
RP	18 to 20	no entry	only bottom	always	4
RP	18 to 20	no entry	only bottom	no entry	8
RP	18 to 20	no entry	only bottom	needs discussion	1
RP	18 to 20	no entry	only bottom	never	0
RP	18 to 20	transsexual	versatile	always	2
RP	18 to 20	transsexual	versatile	no entry	0
RP	18 to 20	transsexual	versatile	needs discussion	0
RP	18 to 20	transsexual	versatile	never	0
RP	18 to 20	transsexual	more top	always	0
RP	18 to 20	transsexual	more top	no entry	0
RP	18 to 20	transsexual	more top	needs discussion	0
RP	18 to 20	transsexual	more top	never	0
RP	18 to 20	transsexual	more bottom	always	0
RP	18 to 20	transsexual	more bottom	no entry	0
RP	18 to 20	transsexual	more bottom	needs discussion	0
RP	18 to 20	transsexual	more bottom	never	0
RP	18 to 20	transsexual	no entry	always	1
RP	18 to 20	transsexual	no entry	no entry	1
RP	18 to 20	transsexual	no entry	needs discussion	0
RP	18 to 20	transsexual	no entry	never	0
RP	18 to 20	transsexual	no anal intercourse	always	0
RP	18 to 20	transsexual	no anal intercourse	no entry	0
RP	18 to 20	transsexual	no anal intercourse	needs discussion	0
RP	18 to 20	transsexual	no anal intercourse	never	0
RP	18 to 20	transsexual	top only	always	0
RP	18 to 20	transsexual	top only	no entry	0
RP	18 to 20	transsexual	top only	needs discussion	0
RP	18 to 20	transsexual	top only	never	0
RP	18 to 20	transsexual	only bottom	always	0
RP	18 to 20	transsexual	only bottom	no entry	0
RP	18 to 20	transsexual	only bottom	needs discussion	2
RP	18 to 20	transsexual	only bottom	never	0
SA	18 to 20	bisexual	versatile	always	17
SA	18 to 20	bisexual	versatile	no entry	8
SA	18 to 20	bisexual	versatile	needs discussion	20
SA	18 to 20	bisexual	versatile	never	0
SA	18 to 20	bisexual	more top	always	6
SA	18 to 20	bisexual	more top	no entry	0
SA	18 to 20	bisexual	more top	needs discussion	4
SA	18 to 20	bisexual	more top	never	0
SA	18 to 20	bisexual	more bottom	always	5
SA	18 to 20	bisexual	more bottom	no entry	0
SA	18 to 20	bisexual	more bottom	needs discussion	2
SA	18 to 20	bisexual	more bottom	never	0
SA	18 to 20	bisexual	no entry	always	6
SA	18 to 20	bisexual	no entry	no entry	13
SA	18 to 20	bisexual	no entry	needs discussion	0
SA	18 to 20	bisexual	no entry	never	0
SA	18 to 20	bisexual	no anal intercourse	always	1
SA	18 to 20	bisexual	no anal intercourse	no entry	0
SA	18 to 20	bisexual	no anal intercourse	needs discussion	0
SA	18 to 20	bisexual	no anal intercourse	never	0
SA	18 to 20	bisexual	top only	always	4
SA	18 to 20	bisexual	top only	no entry	4
SA	18 to 20	bisexual	top only	needs discussion	5
SA	18 to 20	bisexual	top only	never	1
SA	18 to 20	bisexual	only bottom	always	5
SA	18 to 20	bisexual	only bottom	no entry	2
SA	18 to 20	bisexual	only bottom	needs discussion	5
SA	18 to 20	bisexual	only bottom	never	1
SA	18 to 20	gay	versatile	always	34
SA	18 to 20	gay	versatile	no entry	11
SA	18 to 20	gay	versatile	needs discussion	19
SA	18 to 20	gay	versatile	never	0
SA	18 to 20	gay	more top	always	6
SA	18 to 20	gay	more top	no entry	1
SA	18 to 20	gay	more top	needs discussion	0
SA	18 to 20	gay	more top	never	0
SA	18 to 20	gay	more bottom	always	11
SA	18 to 20	gay	more bottom	no entry	4
SA	18 to 20	gay	more bottom	needs discussion	6
SA	18 to 20	gay	more bottom	never	0
SA	18 to 20	gay	no entry	always	7
SA	18 to 20	gay	no entry	no entry	23
SA	18 to 20	gay	no entry	needs discussion	2
SA	18 to 20	gay	no entry	never	0
SA	18 to 20	gay	no anal intercourse	always	0
SA	18 to 20	gay	no anal intercourse	no entry	1
SA	18 to 20	gay	no anal intercourse	needs discussion	0
SA	18 to 20	gay	no anal intercourse	never	0
SA	18 to 20	gay	top only	always	4
SA	18 to 20	gay	top only	no entry	1
SA	18 to 20	gay	top only	needs discussion	3
SA	18 to 20	gay	top only	never	1
SA	18 to 20	gay	only bottom	always	9
SA	18 to 20	gay	only bottom	no entry	5
SA	18 to 20	gay	only bottom	needs discussion	7
SA	18 to 20	gay	only bottom	never	0
SA	18 to 20	no entry	versatile	always	2
SA	18 to 20	no entry	versatile	no entry	2
SA	18 to 20	no entry	versatile	needs discussion	0
SA	18 to 20	no entry	versatile	never	0
SA	18 to 20	no entry	more top	always	1
SA	18 to 20	no entry	more top	no entry	1
SA	18 to 20	no entry	more top	needs discussion	1
SA	18 to 20	no entry	more top	never	0
SA	18 to 20	no entry	more bottom	always	1
SA	18 to 20	no entry	more bottom	no entry	1
SA	18 to 20	no entry	more bottom	needs discussion	1
SA	18 to 20	no entry	more bottom	never	0
SA	18 to 20	no entry	no entry	always	2
SA	18 to 20	no entry	no entry	no entry	68
SA	18 to 20	no entry	no entry	needs discussion	0
SA	18 to 20	no entry	no entry	never	0
SA	18 to 20	no entry	no anal intercourse	always	0
SA	18 to 20	no entry	no anal intercourse	no entry	1
SA	18 to 20	no entry	no anal intercourse	needs discussion	0
SA	18 to 20	no entry	no anal intercourse	never	0
SA	18 to 20	no entry	top only	always	2
SA	18 to 20	no entry	top only	no entry	1
SA	18 to 20	no entry	top only	needs discussion	0
SA	18 to 20	no entry	top only	never	0
SA	18 to 20	no entry	only bottom	always	0
SA	18 to 20	no entry	only bottom	no entry	1
SA	18 to 20	no entry	only bottom	needs discussion	1
SA	18 to 20	no entry	only bottom	never	1
SA	18 to 20	transsexual	versatile	always	1
SA	18 to 20	transsexual	versatile	no entry	0
SA	18 to 20	transsexual	versatile	needs discussion	0
SA	18 to 20	transsexual	versatile	never	0
SA	18 to 20	transsexual	more top	always	0
SA	18 to 20	transsexual	more top	no entry	0
SA	18 to 20	transsexual	more top	needs discussion	0
SA	18 to 20	transsexual	more top	never	0
SA	18 to 20	transsexual	more bottom	always	0
SA	18 to 20	transsexual	more bottom	no entry	0
SA	18 to 20	transsexual	more bottom	needs discussion	0
SA	18 to 20	transsexual	more bottom	never	0
SA	18 to 20	transsexual	no entry	always	1
SA	18 to 20	transsexual	no entry	no entry	0
SA	18 to 20	transsexual	no entry	needs discussion	0
SA	18 to 20	transsexual	no entry	never	0
SA	18 to 20	transsexual	no anal intercourse	always	0
SA	18 to 20	transsexual	no anal intercourse	no entry	0
SA	18 to 20	transsexual	no anal intercourse	needs discussion	0
SA	18 to 20	transsexual	no anal intercourse	never	0
SA	18 to 20	transsexual	top only	always	0
SA	18 to 20	transsexual	top only	no entry	0
SA	18 to 20	transsexual	top only	needs discussion	0
SA	18 to 20	transsexual	top only	never	0
SA	18 to 20	transsexual	only bottom	always	0
SA	18 to 20	transsexual	only bottom	no entry	0
SA	18 to 20	transsexual	only bottom	needs discussion	0
SA	18 to 20	transsexual	only bottom	never	0
SH	18 to 20	bisexual	versatile	always	28
SH	18 to 20	bisexual	versatile	no entry	14
SH	18 to 20	bisexual	versatile	needs discussion	16
SH	18 to 20	bisexual	versatile	never	0
SH	18 to 20	bisexual	more top	always	8
SH	18 to 20	bisexual	more top	no entry	4
SH	18 to 20	bisexual	more top	needs discussion	2
SH	18 to 20	bisexual	more top	never	0
SH	18 to 20	bisexual	more bottom	always	9
SH	18 to 20	bisexual	more bottom	no entry	3
SH	18 to 20	bisexual	more bottom	needs discussion	7
SH	18 to 20	bisexual	more bottom	never	0
SH	18 to 20	bisexual	no entry	always	14
SH	18 to 20	bisexual	no entry	no entry	21
SH	18 to 20	bisexual	no entry	needs discussion	0
SH	18 to 20	bisexual	no entry	never	1
SH	18 to 20	bisexual	no anal intercourse	always	0
SH	18 to 20	bisexual	no anal intercourse	no entry	0
SH	18 to 20	bisexual	no anal intercourse	needs discussion	1
SH	18 to 20	bisexual	no anal intercourse	never	0
SH	18 to 20	bisexual	top only	always	5
SH	18 to 20	bisexual	top only	no entry	1
SH	18 to 20	bisexual	top only	needs discussion	1
SH	18 to 20	bisexual	top only	never	0
SH	18 to 20	bisexual	only bottom	always	6
SH	18 to 20	bisexual	only bottom	no entry	0
SH	18 to 20	bisexual	only bottom	needs discussion	4
SH	18 to 20	bisexual	only bottom	never	0
SH	18 to 20	gay	versatile	always	33
SH	18 to 20	gay	versatile	no entry	8
SH	18 to 20	gay	versatile	needs discussion	14
SH	18 to 20	gay	versatile	never	0
SH	18 to 20	gay	more top	always	5
SH	18 to 20	gay	more top	no entry	2
SH	18 to 20	gay	more top	needs discussion	5
SH	18 to 20	gay	more top	never	0
SH	18 to 20	gay	more bottom	always	14
SH	18 to 20	gay	more bottom	no entry	6
SH	18 to 20	gay	more bottom	needs discussion	3
SH	18 to 20	gay	more bottom	never	0
SH	18 to 20	gay	no entry	always	16
SH	18 to 20	gay	no entry	no entry	29
SH	18 to 20	gay	no entry	needs discussion	4
SH	18 to 20	gay	no entry	never	0
SH	18 to 20	gay	no anal intercourse	always	0
SH	18 to 20	gay	no anal intercourse	no entry	0
SH	18 to 20	gay	no anal intercourse	needs discussion	1
SH	18 to 20	gay	no anal intercourse	never	0
SH	18 to 20	gay	top only	always	8
SH	18 to 20	gay	top only	no entry	4
SH	18 to 20	gay	top only	needs discussion	0
SH	18 to 20	gay	top only	never	0
SH	18 to 20	gay	only bottom	always	15
SH	18 to 20	gay	only bottom	no entry	5
SH	18 to 20	gay	only bottom	needs discussion	6
SH	18 to 20	gay	only bottom	never	1
SH	18 to 20	no entry	versatile	always	8
SH	18 to 20	no entry	versatile	no entry	5
SH	18 to 20	no entry	versatile	needs discussion	1
SH	18 to 20	no entry	versatile	never	1
SH	18 to 20	no entry	more top	always	3
SH	18 to 20	no entry	more top	no entry	0
SH	18 to 20	no entry	more top	needs discussion	0
SH	18 to 20	no entry	more top	never	0
SH	18 to 20	no entry	more bottom	always	3
SH	18 to 20	no entry	more bottom	needs discussion	4
SH	18 to 20	no entry	more bottom	never	0
SH	18 to 20	no entry	no entry	always	4
SH	18 to 20	no entry	no entry	no entry	90
SH	18 to 20	no entry	no entry	needs discussion	0
SH	18 to 20	no entry	no entry	never	0
SH	18 to 20	no entry	no anal intercourse	always	1
SH	18 to 20	no entry	no anal intercourse	no entry	1
SH	18 to 20	no entry	no anal intercourse	needs discussion	0
SH	18 to 20	no entry	no anal intercourse	never	0
SH	18 to 20	no entry	top only	always	2
SH	18 to 20	no entry	top only	no entry	2
SH	18 to 20	no entry	top only	needs discussion	1
SH	18 to 20	no entry	top only	never	0
SH	18 to 20	no entry	only bottom	always	1
SH	18 to 20	no entry	only bottom	no entry	5
SH	18 to 20	no entry	only bottom	needs discussion	1
SH	18 to 20	no entry	only bottom	never	0
SH	18 to 20	transsexual	versatile	always	0
SH	18 to 20	transsexual	versatile	no entry	0
SH	18 to 20	transsexual	versatile	needs discussion	0
SH	18 to 20	transsexual	versatile	never	0
SH	18 to 20	transsexual	more top	always	0
SH	18 to 20	transsexual	more top	no entry	0
SH	18 to 20	transsexual	more top	needs discussion	0
SH	18 to 20	transsexual	more top	never	0
SH	18 to 20	transsexual	more bottom	always	0
SH	18 to 20	transsexual	more bottom	no entry	0
SH	18 to 20	transsexual	more bottom	needs discussion	0
SH	18 to 20	transsexual	more bottom	never	0
SH	18 to 20	transsexual	no entry	always	0
SH	18 to 20	transsexual	no entry	no entry	0
SH	18 to 20	transsexual	no entry	needs discussion	0
SH	18 to 20	transsexual	no entry	never	0
SH	18 to 20	transsexual	no anal intercourse	always	0
SH	18 to 20	transsexual	no anal intercourse	no entry	0
SH	18 to 20	transsexual	no anal intercourse	needs discussion	0
SH	18 to 20	transsexual	no anal intercourse	never	0
SH	18 to 20	transsexual	top only	always	0
SH	18 to 20	transsexual	top only	no entry	0
SH	18 to 20	transsexual	top only	needs discussion	0
SH	18 to 20	transsexual	top only	never	0
SH	18 to 20	transsexual	only bottom	always	1
SH	18 to 20	transsexual	only bottom	no entry	0
SH	18 to 20	transsexual	only bottom	needs discussion	0
SH	18 to 20	transsexual	only bottom	never	0
SL	18 to 20	bisexual	versatile	always	9
SL	18 to 20	bisexual	versatile	no entry	2
SL	18 to 20	bisexual	versatile	needs discussion	6
SL	18 to 20	bisexual	versatile	never	0
SL	18 to 20	bisexual	more top	always	6
SL	18 to 20	bisexual	more top	no entry	5
SL	18 to 20	bisexual	more top	needs discussion	2
SL	18 to 20	bisexual	more top	never	0
SL	18 to 20	bisexual	more bottom	always	4
SL	18 to 20	bisexual	more bottom	no entry	1
SL	18 to 20	bisexual	more bottom	needs discussion	1
SL	18 to 20	bisexual	more bottom	never	0
SL	18 to 20	bisexual	no entry	always	2
SL	18 to 20	bisexual	no entry	no entry	9
SL	18 to 20	bisexual	no entry	needs discussion	4
SL	18 to 20	bisexual	no entry	never	0
SL	18 to 20	bisexual	no anal intercourse	always	1
SL	18 to 20	bisexual	no anal intercourse	no entry	0
SL	18 to 20	bisexual	no anal intercourse	needs discussion	1
SL	18 to 20	bisexual	no anal intercourse	never	0
SL	18 to 20	bisexual	top only	always	5
SL	18 to 20	bisexual	top only	no entry	0
SL	18 to 20	bisexual	top only	needs discussion	0
SL	18 to 20	bisexual	top only	never	0
SL	18 to 20	bisexual	only bottom	always	3
SL	18 to 20	bisexual	only bottom	no entry	0
SL	18 to 20	bisexual	only bottom	needs discussion	2
SL	18 to 20	bisexual	only bottom	never	1
SL	18 to 20	gay	versatile	always	20
SL	18 to 20	gay	versatile	no entry	6
SL	18 to 20	gay	versatile	needs discussion	7
SL	18 to 20	gay	versatile	never	0
SL	18 to 20	gay	more top	always	1
SL	18 to 20	gay	more top	no entry	0
SL	18 to 20	gay	more top	needs discussion	0
SL	18 to 20	gay	more top	never	0
SL	18 to 20	gay	more bottom	always	6
SL	18 to 20	gay	more bottom	no entry	3
SL	18 to 20	gay	more bottom	needs discussion	0
SL	18 to 20	gay	more bottom	never	0
SL	18 to 20	gay	no entry	always	8
SL	18 to 20	gay	no entry	no entry	13
SL	18 to 20	gay	no entry	needs discussion	3
SL	18 to 20	gay	no entry	never	0
SL	18 to 20	gay	no anal intercourse	always	0
SL	18 to 20	gay	no anal intercourse	no entry	0
SL	18 to 20	gay	no anal intercourse	needs discussion	0
SL	18 to 20	gay	no anal intercourse	never	0
SL	18 to 20	gay	top only	always	4
SL	18 to 20	gay	top only	no entry	0
SL	18 to 20	gay	top only	needs discussion	1
SL	18 to 20	gay	top only	never	0
SL	18 to 20	gay	only bottom	always	3
SL	18 to 20	gay	only bottom	no entry	6
SL	18 to 20	gay	only bottom	needs discussion	3
SL	18 to 20	gay	only bottom	never	0
SL	18 to 20	no entry	versatile	always	4
SL	18 to 20	no entry	versatile	no entry	1
SL	18 to 20	no entry	versatile	needs discussion	1
SL	18 to 20	no entry	versatile	never	0
SL	18 to 20	no entry	more top	always	2
SL	18 to 20	no entry	more top	no entry	0
SL	18 to 20	no entry	more top	needs discussion	0
SL	18 to 20	no entry	more top	never	0
SL	18 to 20	no entry	more bottom	always	1
SL	18 to 20	no entry	more bottom	no entry	1
SL	18 to 20	no entry	more bottom	needs discussion	2
SL	18 to 20	no entry	more bottom	never	0
SL	18 to 20	no entry	no entry	always	1
SL	18 to 20	no entry	no entry	no entry	56
SL	18 to 20	no entry	no entry	needs discussion	0
SL	18 to 20	no entry	no entry	never	0
SL	18 to 20	no entry	no anal intercourse	always	0
SL	18 to 20	no entry	no anal intercourse	no entry	0
SL	18 to 20	no entry	no anal intercourse	needs discussion	0
SL	18 to 20	no entry	no anal intercourse	never	0
SL	18 to 20	no entry	top only	always	0
SL	18 to 20	no entry	top only	no entry	1
SL	18 to 20	no entry	top only	needs discussion	0
SL	18 to 20	no entry	top only	never	0
SL	18 to 20	no entry	only bottom	always	1
SL	18 to 20	no entry	only bottom	no entry	1
SL	18 to 20	no entry	only bottom	needs discussion	0
SL	18 to 20	no entry	only bottom	never	1
SL	18 to 20	transsexual	versatile	always	0
SL	18 to 20	transsexual	versatile	no entry	0
SL	18 to 20	transsexual	versatile	needs discussion	0
SL	18 to 20	transsexual	versatile	never	0
SL	18 to 20	transsexual	more top	always	0
SL	18 to 20	transsexual	more top	no entry	0
SL	18 to 20	transsexual	more top	needs discussion	0
SL	18 to 20	transsexual	more top	never	0
SL	18 to 20	transsexual	more bottom	always	0
SL	18 to 20	transsexual	more bottom	no entry	0
SL	18 to 20	transsexual	more bottom	needs discussion	0
SL	18 to 20	transsexual	more bottom	never	0
SL	18 to 20	transsexual	no entry	always	0
SL	18 to 20	transsexual	no entry	no entry	0
SL	18 to 20	transsexual	no entry	needs discussion	0
SL	18 to 20	transsexual	no entry	never	0
SL	18 to 20	transsexual	no anal intercourse	always	0
SL	18 to 20	transsexual	no anal intercourse	no entry	0
SL	18 to 20	transsexual	no anal intercourse	needs discussion	0
SL	18 to 20	transsexual	no anal intercourse	never	0
SL	18 to 20	transsexual	top only	always	0
SL	18 to 20	transsexual	top only	no entry	0
SL	18 to 20	transsexual	top only	needs discussion	0
SL	18 to 20	transsexual	top only	never	0
SL	18 to 20	transsexual	only bottom	always	0
SL	18 to 20	transsexual	only bottom	no entry	0
SL	18 to 20	transsexual	only bottom	needs discussion	1
SL	18 to 20	transsexual	only bottom	never	0
SX	18 to 20	bisexual	versatile	always	52
SX	18 to 20	bisexual	versatile	no entry	18
SX	18 to 20	bisexual	versatile	needs discussion	32
SX	18 to 20	bisexual	versatile	never	0
SX	18 to 20	bisexual	more top	always	8
SX	18 to 20	bisexual	more top	no entry	3
SX	18 to 20	bisexual	more top	needs discussion	6
SX	18 to 20	bisexual	more top	never	0
SX	18 to 20	bisexual	more bottom	always	16
SX	18 to 20	bisexual	more bottom	no entry	6
SX	18 to 20	bisexual	more bottom	needs discussion	2
SX	18 to 20	bisexual	more bottom	never	0
SX	18 to 20	bisexual	no entry	always	11
SX	18 to 20	bisexual	no entry	no entry	44
SX	18 to 20	bisexual	no entry	needs discussion	4
SX	18 to 20	bisexual	no entry	never	0
SX	18 to 20	bisexual	no anal intercourse	always	1
SX	18 to 20	bisexual	no anal intercourse	no entry	0
SX	18 to 20	bisexual	no anal intercourse	needs discussion	0
SX	18 to 20	bisexual	no anal intercourse	never	0
SX	18 to 20	bisexual	top only	always	11
SX	18 to 20	bisexual	top only	no entry	2
SX	18 to 20	bisexual	top only	needs discussion	3
SX	18 to 20	bisexual	top only	never	1
SX	18 to 20	bisexual	only bottom	always	5
SX	18 to 20	bisexual	only bottom	no entry	2
SX	18 to 20	bisexual	only bottom	needs discussion	3
SX	18 to 20	bisexual	only bottom	never	0
SX	18 to 20	gay	versatile	always	66
SX	18 to 20	gay	versatile	no entry	20
SX	18 to 20	gay	versatile	needs discussion	32
SX	18 to 20	gay	versatile	never	0
SX	18 to 20	gay	more top	always	14
SX	18 to 20	gay	more top	no entry	1
SX	18 to 20	gay	more top	needs discussion	4
SX	18 to 20	gay	more top	never	0
SX	18 to 20	gay	more bottom	always	24
SX	18 to 20	gay	more bottom	no entry	11
SX	18 to 20	gay	more bottom	needs discussion	5
SX	18 to 20	gay	more bottom	never	0
SX	18 to 20	gay	no entry	always	26
SX	18 to 20	gay	no entry	no entry	62
SX	18 to 20	gay	no entry	needs discussion	3
SX	18 to 20	gay	no entry	never	0
SX	18 to 20	gay	no anal intercourse	always	0
SX	18 to 20	gay	no anal intercourse	no entry	0
SX	18 to 20	gay	no anal intercourse	needs discussion	0
SX	18 to 20	gay	no anal intercourse	never	0
SX	18 to 20	gay	top only	always	11
SX	18 to 20	gay	top only	no entry	2
SX	18 to 20	gay	top only	needs discussion	10
SX	18 to 20	gay	top only	never	1
SX	18 to 20	gay	only bottom	always	22
SX	18 to 20	gay	only bottom	no entry	3
SX	18 to 20	gay	only bottom	needs discussion	6
SX	18 to 20	gay	only bottom	never	1
SX	18 to 20	no entry	versatile	always	10
SX	18 to 20	no entry	versatile	no entry	8
SX	18 to 20	no entry	versatile	needs discussion	7
SX	18 to 20	no entry	versatile	never	0
SX	18 to 20	no entry	more top	always	3
SX	18 to 20	no entry	more top	no entry	0
SX	18 to 20	no entry	more top	needs discussion	0
SX	18 to 20	no entry	more top	never	0
SX	18 to 20	no entry	more bottom	always	4
SX	18 to 20	no entry	more bottom	no entry	1
SX	18 to 20	no entry	more bottom	needs discussion	1
SX	18 to 20	no entry	more bottom	never	1
SX	18 to 20	no entry	no entry	always	7
SX	18 to 20	no entry	no entry	no entry	113
SX	18 to 20	no entry	no entry	needs discussion	1
SX	18 to 20	no entry	no entry	never	0
SX	18 to 20	no entry	no anal intercourse	always	0
SX	18 to 20	no entry	no anal intercourse	no entry	0
SX	18 to 20	no entry	no anal intercourse	needs discussion	0
SX	18 to 20	no entry	no anal intercourse	never	1
SX	18 to 20	no entry	top only	always	2
SX	18 to 20	no entry	top only	no entry	2
SX	18 to 20	no entry	top only	needs discussion	0
SX	18 to 20	no entry	top only	never	0
SX	18 to 20	no entry	only bottom	always	2
SX	18 to 20	no entry	only bottom	no entry	4
SX	18 to 20	no entry	only bottom	needs discussion	2
SX	18 to 20	no entry	only bottom	never	0
SX	18 to 20	transsexual	versatile	always	3
SX	18 to 20	transsexual	versatile	no entry	0
SX	18 to 20	transsexual	versatile	needs discussion	0
SX	18 to 20	transsexual	versatile	never	0
SX	18 to 20	transsexual	more top	always	0
SX	18 to 20	transsexual	more top	no entry	0
SX	18 to 20	transsexual	more top	needs discussion	0
SX	18 to 20	transsexual	more top	never	0
SX	18 to 20	transsexual	more bottom	always	2
SX	18 to 20	transsexual	more bottom	no entry	0
SX	18 to 20	transsexual	more bottom	needs discussion	0
SX	18 to 20	transsexual	more bottom	never	0
SX	18 to 20	transsexual	no entry	always	0
SX	18 to 20	transsexual	no entry	no entry	1
SX	18 to 20	transsexual	no entry	needs discussion	0
SX	18 to 20	transsexual	no entry	never	0
SX	18 to 20	transsexual	no anal intercourse	always	0
SX	18 to 20	transsexual	no anal intercourse	no entry	0
SX	18 to 20	transsexual	no anal intercourse	needs discussion	0
SX	18 to 20	transsexual	no anal intercourse	never	0
SX	18 to 20	transsexual	top only	always	0
SX	18 to 20	transsexual	top only	no entry	0
SX	18 to 20	transsexual	top only	needs discussion	0
SX	18 to 20	transsexual	top only	never	0
SX	18 to 20	transsexual	only bottom	always	0
SX	18 to 20	transsexual	only bottom	no entry	0
SX	18 to 20	transsexual	only bottom	needs discussion	0
SX	18 to 20	transsexual	only bottom	never	0
TH	18 to 20	bisexual	versatile	always	18
TH	18 to 20	bisexual	versatile	no entry	10
TH	18 to 20	bisexual	versatile	needs discussion	14
TH	18 to 20	bisexual	versatile	never	1
TH	18 to 20	bisexual	more top	always	9
TH	18 to 20	bisexual	more top	no entry	0
TH	18 to 20	bisexual	more top	needs discussion	0
TH	18 to 20	bisexual	more top	never	0
TH	18 to 20	bisexual	more bottom	always	9
TH	18 to 20	bisexual	more bottom	no entry	1
TH	18 to 20	bisexual	more bottom	needs discussion	4
TH	18 to 20	bisexual	more bottom	never	0
TH	18 to 20	bisexual	no entry	always	8
TH	18 to 20	bisexual	no entry	no entry	14
TH	18 to 20	bisexual	no entry	needs discussion	3
TH	18 to 20	bisexual	no entry	never	0
TH	18 to 20	bisexual	no anal intercourse	always	1
TH	18 to 20	bisexual	no anal intercourse	no entry	0
TH	18 to 20	bisexual	no anal intercourse	needs discussion	1
TH	18 to 20	bisexual	no anal intercourse	never	0
TH	18 to 20	bisexual	top only	always	7
TH	18 to 20	bisexual	top only	no entry	3
TH	18 to 20	bisexual	top only	needs discussion	2
TH	18 to 20	bisexual	top only	never	0
TH	18 to 20	bisexual	only bottom	always	1
TH	18 to 20	bisexual	only bottom	no entry	2
TH	18 to 20	bisexual	only bottom	needs discussion	4
TH	18 to 20	bisexual	only bottom	never	1
TH	18 to 20	gay	versatile	always	37
TH	18 to 20	gay	versatile	no entry	10
TH	18 to 20	gay	versatile	needs discussion	18
TH	18 to 20	gay	versatile	never	1
TH	18 to 20	gay	more top	always	6
TH	18 to 20	gay	more top	no entry	1
TH	18 to 20	gay	more top	needs discussion	1
TH	18 to 20	gay	more top	never	0
TH	18 to 20	gay	more bottom	always	17
TH	18 to 20	gay	more bottom	no entry	2
TH	18 to 20	gay	more bottom	needs discussion	3
TH	18 to 20	gay	more bottom	never	0
TH	18 to 20	gay	no entry	always	13
TH	18 to 20	gay	no entry	no entry	34
TH	18 to 20	gay	no entry	needs discussion	2
TH	18 to 20	gay	no entry	never	0
TH	18 to 20	gay	no anal intercourse	always	1
TH	18 to 20	gay	no anal intercourse	no entry	0
TH	18 to 20	gay	no anal intercourse	needs discussion	0
TH	18 to 20	gay	no anal intercourse	never	0
TH	18 to 20	gay	top only	always	2
TH	18 to 20	gay	top only	no entry	2
TH	18 to 20	gay	top only	needs discussion	4
TH	18 to 20	gay	top only	never	0
TH	18 to 20	gay	only bottom	always	5
TH	18 to 20	gay	only bottom	no entry	4
TH	18 to 20	gay	only bottom	needs discussion	9
TH	18 to 20	gay	only bottom	never	0
TH	18 to 20	no entry	versatile	always	2
TH	18 to 20	no entry	versatile	no entry	2
TH	18 to 20	no entry	versatile	needs discussion	2
TH	18 to 20	no entry	versatile	never	0
TH	18 to 20	no entry	more top	always	1
TH	18 to 20	no entry	more top	no entry	0
TH	18 to 20	no entry	more top	needs discussion	0
TH	18 to 20	no entry	more top	never	0
TH	18 to 20	no entry	more bottom	always	0
TH	18 to 20	no entry	more bottom	no entry	3
TH	18 to 20	no entry	more bottom	needs discussion	1
TH	18 to 20	no entry	more bottom	never	0
TH	18 to 20	no entry	no entry	always	6
TH	18 to 20	no entry	no entry	no entry	92
TH	18 to 20	no entry	no entry	needs discussion	0
TH	18 to 20	no entry	no entry	never	0
TH	18 to 20	no entry	no anal intercourse	always	0
TH	18 to 20	no entry	no anal intercourse	no entry	0
TH	18 to 20	no entry	no anal intercourse	needs discussion	0
TH	18 to 20	no entry	no anal intercourse	never	0
TH	18 to 20	no entry	top only	always	1
TH	18 to 20	no entry	top only	no entry	2
TH	18 to 20	no entry	top only	needs discussion	0
TH	18 to 20	no entry	top only	never	0
TH	18 to 20	no entry	only bottom	always	0
TH	18 to 20	no entry	only bottom	no entry	0
TH	18 to 20	no entry	only bottom	needs discussion	3
TH	18 to 20	no entry	only bottom	never	0
TH	18 to 20	transsexual	versatile	always	0
TH	18 to 20	transsexual	versatile	no entry	0
TH	18 to 20	transsexual	versatile	needs discussion	0
TH	18 to 20	transsexual	versatile	never	0
TH	18 to 20	transsexual	more top	always	0
TH	18 to 20	transsexual	more top	no entry	0
TH	18 to 20	transsexual	more top	needs discussion	0
TH	18 to 20	transsexual	more top	never	0
TH	18 to 20	transsexual	more bottom	always	1
TH	18 to 20	transsexual	more bottom	no entry	0
TH	18 to 20	transsexual	more bottom	needs discussion	0
TH	18 to 20	transsexual	more bottom	never	0
TH	18 to 20	transsexual	no entry	always	0
TH	18 to 20	transsexual	no entry	no entry	1
TH	18 to 20	transsexual	no entry	needs discussion	0
TH	18 to 20	transsexual	no entry	never	0
TH	18 to 20	transsexual	no anal intercourse	always	0
TH	18 to 20	transsexual	no anal intercourse	no entry	0
TH	18 to 20	transsexual	no anal intercourse	needs discussion	0
TH	18 to 20	transsexual	no anal intercourse	never	0
TH	18 to 20	transsexual	top only	always	0
TH	18 to 20	transsexual	top only	no entry	0
TH	18 to 20	transsexual	top only	needs discussion	0
TH	18 to 20	transsexual	top only	never	0
TH	18 to 20	transsexual	only bottom	always	0
TH	18 to 20	transsexual	only bottom	no entry	0
TH	18 to 20	transsexual	only bottom	needs discussion	2
TH	18 to 20	transsexual	only bottom	never	0
BB	20 to 22	bisexual	versatile	always	24
BB	20 to 22	bisexual	versatile	no entry	4
BB	20 to 22	bisexual	versatile	needs discussion	8
BB	20 to 22	bisexual	versatile	never	0
BB	20 to 22	bisexual	more top	always	3
BB	20 to 22	bisexual	more top	no entry	0
BB	20 to 22	bisexual	more top	needs discussion	4
BB	20 to 22	bisexual	more top	never	0
BB	20 to 22	bisexual	more bottom	always	4
BB	20 to 22	bisexual	more bottom	no entry	0
BB	20 to 22	bisexual	more bottom	needs discussion	2
BB	20 to 22	bisexual	more bottom	never	0
BB	20 to 22	bisexual	no entry	always	2
BB	20 to 22	bisexual	no entry	no entry	10
BB	20 to 22	bisexual	no entry	needs discussion	3
BB	20 to 22	bisexual	no entry	never	0
BB	20 to 22	bisexual	no anal intercourse	always	1
BB	20 to 22	bisexual	no anal intercourse	no entry	0
BB	20 to 22	bisexual	no anal intercourse	needs discussion	0
BB	20 to 22	bisexual	no anal intercourse	never	0
BB	20 to 22	bisexual	top only	always	4
BB	20 to 22	bisexual	top only	no entry	0
BB	20 to 22	bisexual	top only	needs discussion	2
BB	20 to 22	bisexual	top only	never	0
BB	20 to 22	bisexual	only bottom	always	3
BB	20 to 22	bisexual	only bottom	no entry	0
BB	20 to 22	bisexual	only bottom	needs discussion	1
BB	20 to 22	bisexual	only bottom	never	0
BB	20 to 22	gay	versatile	always	25
BB	20 to 22	gay	versatile	no entry	10
BB	20 to 22	gay	versatile	needs discussion	7
BB	20 to 22	gay	versatile	never	0
BB	20 to 22	gay	more top	always	3
BB	20 to 22	gay	more top	no entry	1
BB	20 to 22	gay	more top	needs discussion	1
BB	20 to 22	gay	more top	never	0
BB	20 to 22	gay	more bottom	always	6
BB	20 to 22	gay	more bottom	no entry	3
BB	20 to 22	gay	more bottom	needs discussion	0
BB	20 to 22	gay	more bottom	never	0
BB	20 to 22	gay	no entry	always	14
BB	20 to 22	gay	no entry	no entry	15
BB	20 to 22	gay	no entry	needs discussion	2
BB	20 to 22	gay	no entry	never	0
BB	20 to 22	gay	no anal intercourse	always	0
BB	20 to 22	gay	no anal intercourse	no entry	0
BB	20 to 22	gay	no anal intercourse	needs discussion	0
BB	20 to 22	gay	no anal intercourse	never	0
BB	20 to 22	gay	top only	always	5
BB	20 to 22	gay	top only	no entry	2
BB	20 to 22	gay	top only	needs discussion	0
BB	20 to 22	gay	top only	never	1
BB	20 to 22	gay	only bottom	always	9
BB	20 to 22	gay	only bottom	no entry	2
BB	20 to 22	gay	only bottom	needs discussion	5
BB	20 to 22	gay	only bottom	never	0
BB	20 to 22	no entry	versatile	always	2
BB	20 to 22	no entry	versatile	no entry	1
BB	20 to 22	no entry	versatile	needs discussion	4
BB	20 to 22	no entry	versatile	never	0
BB	20 to 22	no entry	more top	always	2
BB	20 to 22	no entry	more top	no entry	0
BB	20 to 22	no entry	more top	needs discussion	1
BB	20 to 22	no entry	more top	never	0
BB	20 to 22	no entry	more bottom	always	1
BB	20 to 22	no entry	more bottom	no entry	0
BB	20 to 22	no entry	more bottom	needs discussion	1
BB	20 to 22	no entry	more bottom	never	0
BB	20 to 22	no entry	no entry	always	2
BB	20 to 22	no entry	no entry	no entry	41
BB	20 to 22	no entry	no entry	needs discussion	1
BB	20 to 22	no entry	no entry	never	0
BB	20 to 22	no entry	no anal intercourse	always	0
BB	20 to 22	no entry	no anal intercourse	no entry	0
BB	20 to 22	no entry	no anal intercourse	needs discussion	0
BB	20 to 22	no entry	no anal intercourse	never	0
BB	20 to 22	no entry	top only	always	1
BB	20 to 22	no entry	top only	no entry	2
BB	20 to 22	no entry	top only	needs discussion	1
BB	20 to 22	no entry	top only	never	0
BB	20 to 22	no entry	only bottom	always	0
BB	20 to 22	no entry	only bottom	no entry	1
BB	20 to 22	no entry	only bottom	needs discussion	2
BB	20 to 22	no entry	only bottom	never	0
BB	20 to 22	transsexual	versatile	always	0
BB	20 to 22	transsexual	versatile	no entry	0
BB	20 to 22	transsexual	versatile	needs discussion	0
BB	20 to 22	transsexual	versatile	never	0
BB	20 to 22	transsexual	more top	always	0
BB	20 to 22	transsexual	more top	no entry	0
BB	20 to 22	transsexual	more top	needs discussion	0
BB	20 to 22	transsexual	more top	never	0
BB	20 to 22	transsexual	more bottom	always	0
BB	20 to 22	transsexual	more bottom	no entry	0
BB	20 to 22	transsexual	more bottom	needs discussion	0
BB	20 to 22	transsexual	more bottom	never	0
BB	20 to 22	transsexual	no entry	always	1
BB	20 to 22	transsexual	no entry	no entry	3
BB	20 to 22	transsexual	no entry	needs discussion	0
BB	20 to 22	transsexual	no entry	never	0
BB	20 to 22	transsexual	no anal intercourse	always	0
BB	20 to 22	transsexual	no anal intercourse	no entry	0
BB	20 to 22	transsexual	no anal intercourse	needs discussion	0
BB	20 to 22	transsexual	no anal intercourse	never	0
BB	20 to 22	transsexual	top only	always	0
BB	20 to 22	transsexual	top only	no entry	0
BB	20 to 22	transsexual	top only	needs discussion	0
BB	20 to 22	transsexual	top only	never	0
BB	20 to 22	transsexual	only bottom	always	0
BB	20 to 22	transsexual	only bottom	no entry	0
BB	20 to 22	transsexual	only bottom	needs discussion	0
BB	20 to 22	transsexual	only bottom	never	0
BER	20 to 22	bisexual	versatile	always	88
BER	20 to 22	bisexual	versatile	no entry	26
[truncated: 33,841 more rows]
